# Supplementary material for: Deep RNA Sequencing Reveals Hidden Features and Dynamics of Early Gene Transcription in Paramecium bursaria Chlorella Virus 1
Source: PLoS One. 2014 Mar 7;9(3):e90989. doi: 10.1371/journal.pone.0090989 (PMC3946568; doi:10.1371/journal.pone.0090989)
Supplement: Table S1 — MRPN values for virus and host genes. (XLSX) [file pone.0090989.s006.xlsx]

## Sheet: PBCV-1
id	RAW MRPN T7'	RAW MRPN T14'	RAW MRPN T20'	RAW MRPN T40'	RAW MRPN RC T60'	NORMALIZED MRPN T7'	NORMALIZED MRPN T14'	NORMALIZED MRPN T20'	NORMALIZED MRPN T40'	NORMALIZED MRPN T60'	Virion-associated (Dunigan et al. 2012)	Temporal class (Yanai-Balser et al. 2010)	Immediate early gene (Kawasaki et al., 2004)	AATGACA promoter motif	Expressed w/ aphidicolin (Yanai-Balser et al. 2010)	Predicted poly(A) cleavage site	RNA-seq K-mean clusters	COG functional category	Putative function
A002bL	3	23.5	35	34	37.5	2.80842	21.4056	31.0196	30.1709	28.8716							2.1
A002cR	5.5	30.5	61	51.5	51.5	5.14877	27.7818	54.0628	45.7001	39.6503							1.3
A002L	1	7	21	18	20.5	0.936139	6.37615	18.6118	15.9728	15.7831		Early			Yes		2.1
A003R	196	792.5	1702	3332	4460.5	183.483	721.871	1508.44	2956.75	3434.18		Early	Yes	Yes	Yes		2.2
A005R	482	2023.5	2278	664.5	565	451.219	1843.16	2018.93	589.664	434.998		Early	Yes	Yes	Yes		1.1
A007/008L	2	19	62	178.5	244	1.87228	17.3067	54.9491	158.397	187.858		Early		Yes	Yes		2.2		Ankyrin repeat
A009R	0	3	9	82	220.5	0	2.73264	7.97648	72.7652	169.765		Early			Yes		2.3
A010R	0	1	5	59	182	0	0.910878	4.43138	52.3554	140.123	Yes	Late			No		2.3	Structural Protein	Major capsid protein
A011L	0	0	3	40	141.5	0	0	2.65883	35.4952	108.942	Yes	Late			No		2.3	Structural Protein	Major capsid protein
A014R	0	0	3	17	31	0	0	2.65883	15.0855	23.8672	Yes	Late			Yes		2.2
A018L	0	1	3	17	34	0	0.910878	2.65883	15.0855	26.1769	Yes	Late			No		2.2
A025/027/029L	0	1	3	23.5	38	0	0.910878	2.65883	20.8534	29.2565	Yes	Late			No		2.2
A034R	0	1	3	5	7	0	0.910878	2.65883	4.4369	5.38936	Yes	Late			Yes		2.1	Signaling	Ser/Thr protein kinase
A035L	0	2	27	134	110	0	1.82176	23.9294	118.909	84.6899	Yes	Late			No		1.2
A037L	0	14	241.5	1952	1803	0	12.7523	214.035	1732.17	1388.15		Early			Yes	Yes	1.2
A039L	0	19	373	2843	2300	0	17.3067	330.581	2522.82	1770.79		Early		Yes	Yes		1.2	Protein Synthesis, Modification, and Degradation	SKP-1 Protein
A041R	0	1	5	32	42	0	0.910878	4.43138	28.3962	32.3362	Yes	Late			No		2.2
A044L	0	0	2	16	24	0	0	1.77255	14.1981	18.4778		Early			Yes		2.2	Protein Synthesis, Modification, and Degradation	ATPase (AAA + class)
A048R	0	1	1.5	11	37.5	0	0.910878	1.32941	9.76118	28.8716		Early-Late			Yes		2.3
A049L	11	23	25	23	42	10.2975	20.9502	22.1569	20.4097	32.3362		Early-Late			Yes		2.1	Lipid Metabolism	Glycerophosphoryl diesterase
A050aL	0	2	14	45	76	0	1.82176	12.4079	39.9321	58.5131				Yes			2.2
A050L	121.5	882.5	1001	366.5	335.5	113.741	803.85	887.162	325.225	258.304		Early			Yes		1.1	DNA Replication, Recombination, and Repair	Pyrimidine dimer-specific glycosylase
A051L	0	6	13	17	22	0	5.46527	11.5216	15.0855	16.938	Yes	Late			No		2.1
A053R	0	9	53	477.5	476	0	8.19791	46.9726	423.724	366.477		Early			Yes		1.2	Sugar Metabolism & Manipulation	D-lactate dehydrogenase
A057aR	0	14	358	3361	5310	0	12.7523	317.287	2982.48	4088.21					Yes		2.2
A058L	0	27	427.5	4721	6532.5	0	24.5937	378.883	4189.32	5029.43							2.2
A060L	0	2	10	16	27	0	1.82176	8.86275	14.1981	20.7875		Late			N/A		2.2
A061L	0	2	6	27	54	0	1.82176	5.31765	23.9593	41.5751		Late			No		2.2	Miscellaneous	O-methyltransferase
A063L	1	5	11	30	151	0.936139	4.55439	9.74903	26.6214	116.256		Late			No		2.3
A064R	4	46	83	91	113	3.74456	41.9004	73.5608	80.7516	86.9997		Early-Late			Yes		2.1	Sugar Metabolism & Manipulation	Glycosyltransferase
A067R	934	4492	8560	16416	11330	874.354	4091.67	7586.52	14567.2	8723.06		Early	Yes	Yes	Yes	Yes	1.2
A071R	2	4	6	29	168	1.87228	3.64351	5.31765	25.734	129.345		Early			No		2.3
A075bL	0	3	34	54	85	0	2.73264	30.1334	47.9185	65.4422							2.2
A075cR	0	4	45	64	120	0	3.64351	39.8824	56.7923	92.389							2.2
A075L	0	1	4	37	201	0	0.910878	3.5451	32.8331	154.752		Early-Late			Yes		2.3
A076L	0	21	326	1733	1188.5	0	19.1284	288.926	1537.83	915.036							1.2
A077L	0	40	505.5	2963	2408	0	36.4351	448.012	2629.31	1853.94		Early			Yes	Yes	1.2
A078aL	0	2	31	113	79	0	1.82176	27.4745	100.274	60.8228							1.2
A078bR	28	125	98	88	90	26.2119	113.86	86.855	78.0894	69.2918				Yes			1.3
A078R	1	14	69	225	164	0.936139	12.7523	61.153	199.66	126.265		Early			Yes		1.2	polyamine	N-carbomoylputrescine amidohydrolase
A079R	4	11	7	30	40	3.74456	10.0197	6.20393	26.6214	30.7963		Early			Yes		2.2
A081L	1	3	3	10	23	0.936139	2.73264	2.65883	8.8738	17.7079		Early			No		2.2
A084L	359	2237	3796	2776	1324	336.074	2037.63	3364.3	2463.37	1019.36		Early			Yes		1.3
A085R	1	27	46	48	58	0.936139	24.5937	40.7687	42.5942	44.6547	Yes	Late		Yes	No		2.1	Protein Synthesis, Modification, and Degradation	Prolyl-4-hydroxylase
A087R	1	32	122	174	175	0.936139	29.1481	108.126	154.404	134.734		Early		Yes	Yes		2.1	Integration and Transposition	HNH endonuclease
A088R	1326	4196.5	5534	3228	1970.5	1241.32	3822.5	4904.65	2864.46	1517.1		Early	Yes	Yes	Yes		1.1
A089R	27	350	599	406	327	25.2758	318.807	530.879	360.276	251.76		Early-Late			Yes		1.3
A090R	12	69	81	56	145	11.2337	62.8506	71.7883	49.6933	111.637		Early-Late			No		2.1
A092/093L	3	12	32	36	45	2.80842	10.9305	28.3608	31.9457	34.6459	Yes	Early-Late		Yes	No		2.1
A094L	295	1952	4020	5158	2861	276.161	1778.03	3562.83	4577.11	2202.71		Early		Yes	Yes		1.3	Cell Wall Degradation	Beta-1,3-glucanase
A098R	229	1625	3292	2890	1309	214.376	1480.18	2917.62	2564.53	1007.81		Early			Yes		1.3	Sugar Metabolism & Manipulation	Hyaluronan synthase
A100R	6	70	525	3407	3231.5	5.61683	63.7615	465.294	3023.3	2487.96		Early			Yes		1.2	Sugar Metabolism & Manipulation	Glucosamine synthetase
A103R	223	1136	2402	5437	4840	208.759	1034.76	2128.83	4824.68	3726.36		Early	Yes	Yes	Yes	Yes	1.2	Transcription	mRNA guanylyltransferase
A105L	1	5	8	36	129	0.936139	4.55439	7.0902	31.9457	99.3182		Early			Yes		2.3	Protein Synthesis, Modification, and Degradation	Ubiquitin C-terminal hydrolase
A107L	176	1136	2331	2330	4398	164.76	1034.76	2065.91	2067.6	3386.06		Early	Yes	Yes	Yes		2.1	Transcription	Trancription factor TFIIB
A108aR	287	1673	3335	3717	5832	268.672	1523.9	2955.73	3298.39	4490.11							2.1
A108bL	0	15	42	352	2787	0	13.6632	37.2236	312.358	2145.74						Yes	2.3
A111/114R	0	5	73	782	1608	0	4.55439	64.6981	693.931	1238.01		Early			Yes	Yes	2.2	Sugar Metabolism & Manipulation	Fucosyl-Glycosyltransferase
A118R	0	1	23	673	1998.5	0	0.910878	20.3843	597.207	1538.66		Early-Late			No		2.3	Sugar Metabolism & Manipulation	GDP-D-mannose dehydratase
A121R	0	0	1	16	51	0	0	0.886275	14.1981	39.2653	Yes	Early-Late			No		2.3
A122/123aR	0	5	79.5	434.5	340	0	4.55439	70.4589	385.567	261.769							1.2
A122/123cL	0	3	19	17	19	0	2.73264	16.8392	15.0855	14.6283	Yes						2.1
A122/123R	0	0	1	7	15	0	0	0.886275	6.21166	11.5486	Yes	Late			Yes		2.2
A125L	0	5	113	489	397	0	4.55439	100.149	433.929	305.654		Early			Yes	Yes	1.2	Transcription	Transcription factor TFIIS
A127R	1	6	11	10	14	0.936139	5.46527	9.74903	8.8738	10.7787	Yes	Late			No		2.1
A129R	2	13	45	56	68	1.87228	11.8414	39.8824	49.6933	52.3538		Early-Late		Yes	Yes		2.1
A130aR	727.5	2700	3331	1410	817	681.041	2459.37	2952.18	1251.21	629.015							1.1
A130R	356.5	1321.5	1735	650	472.5	333.734	1203.73	1537.69	576.797	363.782		Early-Late			Yes		1.1
A131L	1013	3731	4271	1962	1045	948.309	3398.49	3785.28	1741.04	804.555		Early			Yes	Yes	1.1
A133R	3.5	66	337.5	1222	840.5	3.27649	60.118	299.118	1084.38	647.108		Early		Yes	Yes		1.2	Miscellaneous	Thylakoid formation protein
A134L	4	67	318.5	972	742.5	3.74456	61.0289	282.279	862.533	571.657		Early-Late			No		1.2	Integration and Transposition	GIY-YIG endonuclease
A135L	0	13	81	171	174	0	11.8414	71.7883	151.742	133.964		Late			Yes		1.2
A136R	1	14	86	192	200	0.936139	12.7523	76.2197	170.377	153.982	Yes						1.2
A137R	0	12	59	111	122	0	10.9305	52.2902	98.4992	93.9289		Early			Yes		1.2
A138R	0	6	30	95	183	0	5.46527	26.5883	84.3011	140.893		Early-Late			Yes		2.2
A139L	0	2	15	26	63.5	0	1.82176	13.2941	23.0719	48.8892	Yes	Late			No		2.2
A140/145R	0	1	25	35	42	0	0.910878	22.1569	31.0583	32.3362	Yes	Early-Late			No		2.1
A148R	0	1	24	24	23	0	0.910878	21.2706	21.2971	17.7079		Late			No		2.1
A150L	0	4	33	55	35	0	3.64351	29.2471	48.8059	26.9468		Early			No		1.2
A151R	0	14	192.5	1153	1482	0	12.7523	170.608	1023.15	1141		Early			Yes		2.2
A153R	6	31	74	229	198	5.61683	28.2372	65.5844	203.21	152.442		Early-Late			No	Yes	1.2	Transcription	Superfamily II helicase
A154L	148	768.5	782.5	787.5	620	138.549	700.01	693.51	698.812	477.343		Early-Late		Yes	No		1.3
A157L	300	1671	1033	789	627	280.842	1522.08	915.522	700.143	482.733	Yes	Early-Late			No	Yes	1.1
A158L	226	1457	1132	1073	839	211.567	1327.15	1003.26	952.159	645.953		Early	Yes	Yes	No		1.3
A159R	1	9	9	11	19	0.936139	8.19791	7.97648	9.76118	14.6283							2.1
A161R	674.5	4271.5	6125	8681	5409	631.426	3890.82	5428.44	7703.35	4164.44		Early			Yes	Yes	1.3
A162L	97	426	463.5	400	456.5	90.8055	388.034	410.789	354.952	351.463		Early-Late			No		1.3
A163R	7	18	20	36	69	6.55297	16.3958	17.7255	31.9457	53.1237		Early-Late			No		2.2
A164aR	1	7	5.5	10	23.5	0.936139	6.37615	4.87451	8.8738	18.0929	Yes						2.2
A165aL	1	17	39	69	78	0.936139	15.4849	34.5647	61.2292	60.0529	Yes						2.1
A165L	1	10	15	26	44	0.936139	9.10878	13.2941	23.0719	33.876		Early-Late			No		2.2
A166R	7	75	142	279	371	6.55297	68.3159	125.851	247.579	285.636		Early-Late			No		2.1	DNA Replication, Recombination, and Repair	Exonuclease
A168R	1	4	15	71	72	0.936139	3.64351	13.2941	63.004	55.4334	Yes	Late			No		1.2
A169R	0	18	322	1428	921.5	0	16.3958	285.381	1267.18	709.471		Early-Late			No		1.2	Nucleotide metabolism	Aspartate transcarbamylase
A171R	0	1	31	229	221	0	0.910878	27.4745	203.21	170.15	Yes	Early			Yes		1.2
A172aL	0	1	16	61	95.5	0	0.910878	14.1804	54.1302	73.5263	Yes						2.2
A173L	0	1	7	21	40	0	0.910878	6.20393	18.635	30.7963	Yes	Early			Yes		2.2	Lipid Manipulation	Patatin-like phospholipase
A174L	0	1	7	13	26	0	0.910878	6.20393	11.5359	20.0176	Yes						2.2
A175R	0	1	7	13	25	0	0.910878	6.20393	11.5359	19.2477		Early-Late			Yes		2.2
A176aL	0	0	0	1	1	0	0	0	0.88738	0.769909
A176L	0	2	4	9	21	0	1.82176	3.5451	7.98642	16.1681	Yes						2.2
A177R	1	20	35	134	269	0.936139	18.2176	31.0196	118.909	207.105		Early-Late			No		2.2
A180R	5	108	198	229	287	4.6807	98.3749	175.482	203.21	220.964		Early			Yes		2.1	Miscellaneous	Fibronectin binding protein
A181/182R	1	17	42	48	41	0.936139	15.4849	37.2236	42.5942	31.5663		Late			No		1.3	Cell Wall Degradation	Chitinase
A185R	3	85	570	1850	1151	2.80842	77.4247	505.177	1641.65	886.165		Early			Yes		1.2	DNA Replication, Recombination, and Repair	DNA Pol
A188aR	3	56	453	1478	1052	2.80842	51.0092	401.483	1311.55	809.944	Yes						1.2	DNA Replication, Recombination, and Repair	DNA polymerase
A189/192R	0	1	4	75	103	0	0.910878	3.5451	66.5535	79.3006	Yes	Late			Yes		2.2	Transcription	SWI/SNF chromatin remodeling complex
A193L	0	2	6	37	54	0	1.82176	5.31765	32.8331	41.5751		Early-Late			No		2.2	DNA replication, Recombination, and Repair	PCNA
A196L	0	4	11	29	30	0	3.64351	9.74903	25.734	23.0973	Yes	Late			No		1.2
A199R	0	1	1	6	3	0	0.910878	0.886275	5.32428	2.30973		Late			No		1.2
A200R	274	1653	1999	729	875	256.502	1505.68	1771.66	646.9	673.67		Early	Yes	Yes	Yes		1.1	Nucleotide Metabolism	Cytosine deaminase
A201aL	206	1155	1498	605	822	192.845	1052.06	1327.64	536.865	632.865	Yes						1.1
A201L	233	1375	1708	647	864	218.12	1252.46	1513.76	574.135	665.201	Yes	Early-Late			No		1.1
A202L	2	6	7	14	28	1.87228	5.46527	6.20393	12.4233	21.5574	Yes	Early-Late			Yes		2.2
A203R	1	2	5	8	20	0.936139	1.82176	4.43138	7.09904	15.3982	Yes	Late			No		2.2
A205R	1	5	8	19	32	0.936139	4.55439	7.0902	16.8602	24.6371	Yes	Late			No		2.2
A207R	2	32	55	77	79	1.87228	29.1481	48.7451	68.3283	60.8228		Early-Late			No		2.1	polyamine	Ornithine/Arginine decarboxylase
A208R	1191	5399	8994	10686	6341.5	1114.94	4917.83	7971.16	9482.54	4882.38		Early	Yes	Yes	Yes		1.3
A212R	2	5	8	11	12	1.87228	4.55439	7.0902	9.76118	9.2389							2.1
A213L	0	3	6	11	21	0	2.73264	5.31765	9.76118	16.1681	Yes	Early-Late			Yes		2.2
A214L	0	27	458.5	4624	7350	0	24.5937	406.357	4103.24	5658.83		Early			Yes	Yes	2.2
A215L	0	1	5	57	89.5	0	0.910878	4.43138	50.5807	68.9068		Late			No		2.2	Cell Wall Degradation	Beta and Alpha 1,4 linked glucoronic lyase
A217L	1	18	52	131	189	0.936139	16.3958	46.0863	116.247	145.513	Yes	Early-Late		Yes	No		2.2	Miscellaneous	Monoamine oxidase
A219/222/226R	227	1397.5	2258	800	559.5	212.504	1272.95	2001.21	709.904	430.764	Yes	Early	Yes		Yes		1.1	Sugar Metabolism & Manipulation	Glycosyltransferase (cellulose synthase)
A227L	20	66	112.5	53	55	18.7228	60.118	99.706	47.0311	42.345	Yes	Late			No		1.1
A229L	1	1	2	7	15	0.936139	0.910878	1.77255	6.21166	11.5486		Early-Late			Yes		2.2
A230R	0	1	2	2	4	0	0.910878	1.77255	1.77476	3.07963	Yes	Late			No		2.1
A231L	2	16	13	14	15	1.87228	14.5741	11.5216	12.4233	11.5486	Yes	Early-Late			No		1.3
A233R	10	76	82	83	67	9.36139	69.2268	72.6746	73.6525	51.5839		Late			No		1.3
A234L	11	87	107	123	111	10.2975	79.2464	94.8315	109.148	85.4599		Early-Late			No		1.3
A237R	21	250	424	521	328	19.6589	227.72	375.781	462.325	252.53	Yes	Late			No		1.3	polyamine	Homospermidine synthase
A239L	31	390	725	1038	732	29.0203	355.243	642.55	921.1	563.573		Early		Yes	Yes		1.3
A240aL	2	13	125.5	689	972	1.87228	11.8414	111.228	611.405	748.351							2.2
A241R	2	49	214	236	176	1.87228	44.633	189.663	209.422	135.504		Early	Yes	Yes	Yes		1.3	Transcription	Superfamily II helicase
A243R	0	5	26	38	50	0	4.55439	23.0432	33.7204	38.4954		Early-Late			No		2.1
A245R	0	7	28	90	148	0	6.37615	24.8157	79.8642	113.946	Yes	Late			No		2.2	Miscellaneous	Cu/Zn-Superoxide Dismutase
A246aR	0	1	8	43	78	0	0.910878	7.0902	38.1573	60.0529							2.2
A246R	0	6	27	89.5	142	0	5.46527	23.9294	79.4205	109.327	Yes	Late			No		2.2	Miscellaneous	Pathogenesis-related protein
A247R	3	26	55	86	137.5	2.80842	23.6828	48.7451	76.3147	105.862		Early-Late		Yes	No		2.2
A248R	100	1093	2217	1647	927	93.6139	995.59	1964.87	1461.51	713.705		Early	Yes	Yes	Yes	Yes	1.3	Signaling	Ser/Thr protein kinase
A250R	40	423	664	194	157	37.4456	385.302	588.487	172.152	120.876		Early-Late			Yes		1.1	Signaling	Potassium channel protein
A251R	15	130	358	919	696	14.0421	118.414	317.287	815.502	535.856		Early			Yes		1.2	DNA Restriction/Modification	Adenine methyltransferase
A252R	0	5	10	19	20	0	4.55439	8.86275	16.8602	15.3982	Yes	Early		Yes	No		2.1	DNA Restriction/Modification	DNA restriction endonuclease
A253R	74	527	1184	990	600	69.2743	480.033	1049.35	878.506	461.945		Early			Yes		1.3
A254R	23	77	72	96	291	21.5312	70.1376	63.8118	85.1885	224.043		Late			No		2.3	Lipid Manipulation	Acetyltransferase
A255R	0	12	15	24	124	0	10.9305	13.2941	21.2971	95.4687	Yes						2.3
A256/257L	0	6	70	147	145	0	5.46527	62.0393	130.445	111.637	Yes	Early-Late			Yes		1.2
A259L	0	23	300	1276	678	0	20.9502	265.883	1132.3	521.998		Early			Yes		1.2
A260aR	0	0	0	3	6	0	0	0	2.66214	4.61945	Yes						2.2
A260R	0	0	1	5	10	0	0	0.886275	4.4369	7.69909		Late			Yes		2.2	Cell Wall Degradation	Chitinase
A261R	0	0	0	0	0	0	0	0	0	0		Early-Late			Yes
A262/263L	0	0	2	12	21	0	0	1.77255	10.6486	16.1681	Yes				Yes		2.2
A265L	1	13	74	339.5	661.5	0.936139	11.8414	65.5844	301.265	509.295		Early-Late		Yes	Yes		2.2
A267L	2	47	261	842	1315	1.87228	42.8113	231.318	747.174	1012.43		Early			No		2.2	Integration and Transposition	HNH endonuclease
A271L	6	156	658	3744	2994	5.61683	142.097	583.169	3322.35	2305.11	Yes	Early-Late			Yes		1.2	Lipid Metabolism	Lysophospholipase
A273L	1	15	49	87	83	0.936139	13.6632	43.4275	77.2021	63.9024	Yes	Late			No		1.2
A274R	0	2	6	14	24	0	1.82176	5.31765	12.4233	18.4778		Early-Late			No		2.2
A275R	0	1	3	5	16	0	0.910878	2.65883	4.4369	12.3185		Early			Yes		2.3
A277L	0	1	4	8	17	0	0.910878	3.5451	7.09904	13.0884		Late			No		2.2	Signaling	Ser/Thr protein kinase
A278L	0	2	65	492	448	0	1.82176	57.6079	436.591	344.919	Yes	Late			No		1.2	Signaling	Ser/Thr protein kinase
A282L	0	0	3	17	35	0	0	2.65883	15.0855	26.9468	Yes	Late			No		2.2	Signaling	Ser/Thr protein kinase
A284L	4	43	98	144	160	3.74456	39.1678	86.855	127.783	123.185	Yes	Early-Late			Yes		2.1	Miscellaneous	Amidase
A286R	9	121	270	322	195	8.42525	110.216	239.294	285.736	150.132	Yes	Late			No		1.3
A287R	12	198	444	390	422	11.2337	180.354	393.506	346.078	324.901	Yes	Early-Late		Yes	No		2.1	Integration and Transposition	GIY-YIG endonuclease
A289L	42	792	1892	1765	1064.5	39.3178	721.416	1676.83	1566.23	819.568		Early-Late			Yes	Yes	1.3	Signaling	Ser/Thr protein kinase
A292L	2	31	72	65	76	1.87228	28.2372	63.8118	57.6797	58.5131		Late			No		2.1	Cell Wall Degradation	Chitosanase
A295L	1	5	12	29	58	0.936139	4.55439	10.6353	25.734	44.6547	Yes	Early-Late			No		2.2	Sugar Metabolism & Manipulation	Fucose synthase
A296R	0	7	25	57	91	0	6.37615	22.1569	50.5807	70.0617	Yes	Late			Yes		2.2
A297L	0	6.5	16	24	46	0	5.92071	14.1804	21.2971	35.4158		Late			Yes		2.2	Sugar Metabolism & Manipulation	Fructose-2,6 biphosphatase
A298L	0	8	28	74	64	0	7.28703	24.8157	65.6661	49.2742		Early			No		1.2
A301L	0	67	399	1090	731	0	61.0289	353.624	967.244	562.803		Early		Yes	Yes		1.2
A304R	0	0	0	1	1	0	0	0	0.88738	0.769909	Yes	Late			Yes
A305L	0	1	2	86	1220	0	0.910878	1.77255	76.3147	939.289	Yes	Late			No		2.3	Signaling	Dual specificity phosphatase
A306L	4	33	39	261	2500	3.74456	30.059	34.5647	231.606	1924.77		Early-Late			Yes		2.3
A308L	13	159	289	406.5	301	12.1698	144.83	256.134	360.72	231.742		Early		Yes	Yes		1.3
A310L	4	13	19	32	52	3.74456	11.8414	16.8392	28.3962	40.0352	Yes	Late			No		2.2
A312L	322	2337	7717	58108	214380	301.437	2128.72	6839.39	51563.9	165053		Early-Late	Yes		Yes	Yes	2.3
A313L	4	22	38.5	62.5	123	3.74456	20.0393	34.1216	55.4612	94.6988		Late			No		2.2
A314R	8	30	46	107	155	7.48911	27.3264	40.7687	94.9497	119.336	Yes	Late			No		2.2
A315L	1	4	8	26	50	0.936139	3.64351	7.0902	23.0719	38.4954		Early-Late			Yes		2.2	Integration and Transposition	GIY-YIG endonuclease
A316R	1	4	4	7	12	0.936139	3.64351	3.5451	6.21166	9.2389	Yes	Late			Yes		2.2
A320R	0	0	4	30	54	0	0	3.5451	26.6214	41.5751	Yes	Late			No		2.2
A321R	0	0	8	84	128	0	0	7.0902	74.5399	98.5483	Yes	Late			No		2.2
A322L	0	0	2	8	22	0	0	1.77255	7.09904	16.938	Yes	Late			Yes		2.3
A324L	0	1	5	41	81	0	0.910878	4.43138	36.3826	62.3626		Late			No		2.2
A326L	0	1	4	15	23	0	0.910878	3.5451	13.3107	17.7079		Late			No		2.2	Nucleotide Metabolism	NTP pyrophosphohydrolase
A328L	0	7	17	67	238	0	6.37615	15.0667	59.4545	183.238					Yes		2.3
A329bR	0	4	7	2	2	0	3.64351	6.20393	1.77476	1.53982							1.1
A329R	0	3	10	6	12	0	2.73264	8.86275	5.32428	9.2389		Late			No		2.1
A330R	1	6	7	55	134	0.936139	5.46527	6.20393	48.8059	103.168		Early-Late			No		2.3
A333L	8	20	17	44	106	7.48911	18.2176	15.0667	39.0447	81.6103		Early-Late			No		2.2
A337L	114	505	329	131	142	106.72	459.994	291.585	116.247	109.327		Early-Late			No		1.1
A339L	40	188.5	119	59	61	37.4456	171.701	105.467	52.3554	46.9644	Yes	Early-Late		Yes	No		1.1
A341L	999.5	2734.5	3988	4771	3408.5	935.671	2490.8	3534.47	4233.69	2624.23		Early		Yes	Yes		1.3
A342L	21	139	244	324	270	19.6589	126.612	216.251	287.511	207.875	Yes	Early-Late	Yes		No		1.3
A348R	535	3132.5	5809	9527	5380	500.834	2853.33	5148.37	8454.07	4142.11		Early		Yes	Yes	Yes	1.3
A349L	16	84	157	168	125	14.9782	76.5138	139.145	149.08	96.2386	Yes	Early-Late			No		1.3
A350R	5	40	21	33	43	4.6807	36.4351	18.6118	29.2835	33.1061	Yes						2.1
A351L	5	33	31	23	33	4.6807	30.059	27.4745	20.4097	25.407		Early		Yes	Yes		1.3	Integration and Transposition	GIY-YIG endonuclease
A352L	16	261.5	528.5	810	1011.5	14.9782	238.195	468.396	718.778	778.763	Yes	Late			No		2.1
A354R	4	57	112	68	55	3.74456	51.9201	99.2628	60.3418	42.345		Early-Late		Yes	No		1.3	Integration and Transposition	HNH endonuclease
A356R	2	49	114	95	68	1.87228	44.633	101.035	84.3011	52.3538	Yes						1.3
A357L	0	21	51	60	61	0	19.1284	45.2	53.2428	46.9644		Early-Late			Yes		2.1
A363R	0	3	7	17	28	0	2.73264	6.20393	15.0855	21.5574	Yes	Early			No		2.2	Transcription	Superfamily II helicase
A366L	1	12	26	128	316	0.936139	10.9305	23.0432	113.585	243.291		Early-Late			No		2.3	Integration and Transposition	Transposase
A368L	20	249	554	532.5	331	18.7228	226.809	490.996	472.53	254.84		Early			Yes		1.3
A373R	53	372	234	65	68	49.6154	338.847	207.388	57.6797	52.3538		Early-Late		Yes	Yes		1.1
A375R	23	107.5	71	24	20	21.5312	97.9194	62.9255	21.2971	15.3982	Yes	Early-Late			Yes		1.1
A378L	2	6	7	10	27	1.87228	5.46527	6.20393	8.8738	20.7875	Yes	Late			No		2.2
A379L	56	591	1219	1693	885	52.4238	538.329	1080.37	1502.33	681.369		Early	Yes		Yes		1.3
A383R	0	10	15	15	21	0	9.10878	13.2941	13.3107	16.1681	Yes	Late		Yes	Yes		2.1	Structural Protein	Major capsid protein
A384aL	0	2	2	8	11	0	1.82176	1.77255	7.09904	8.46899							2.2
A384bL	1	3	5	7	44	0.936139	2.73264	4.43138	6.21166	33.876	Yes				Yes		2.3
A384dL	0	1	4	13	20	0	0.910878	3.5451	11.5359	15.3982	Yes	Early-Late					2.2	Structural Protein	Capsid-protein
A392R	0	3	14	12	17	0	2.73264	12.4079	10.6486	13.0884		Late			No		2.1	DNA Replication, Recombination, and Repair	ATPase (DNA packaging)
A394R	0	4	25	25	29	0	3.64351	22.1569	22.1845	22.3273		Early-Late			No		2.1
A395aL	0	12	70	119	238	0	10.9305	62.0393	105.598	183.238							2.2
A395R	0	16	134	216	445	0	14.5741	118.761	191.674	342.609		Early-Late			Yes		2.2
A396L	0	12	103	136	108	0	10.9305	91.2863	120.684	83.1501		Early-Late			No		2.1
A397R	0	0	2	12	59	0	0	1.77255	10.6486	45.4246		Early			Yes		2.3
A398L	0	0	3	16	97	0	0	2.65883	14.1981	74.6811	Yes	Late			No		2.3
A399R	0	7	97	572	551	0	6.37615	85.9687	507.581	424.22		Early			No		1.2	DNA Replication, Recombination, and Repair	Rnase H
A400R	0	5	70	679	2253	0	4.55439	62.0393	602.531	1734.6	Yes	Early-Late			Yes		2.3
A401R	0	1	9	549	3234.5	0	0.910878	7.97648	487.172	2490.27		Early-Late		Yes	No		2.3
A402R	0	0	4	30	155.5	0	0	3.5451	26.6214	119.721		Late			No		2.3	Lipid Manipulation	Lipoprotein lipase
A403R	0	0	1	304	2310.5	0	0	0.886275	269.764	1778.87		Early-Late			Yes		2.3
A404aL	0	0	1	2	10	0	0	0.886275	1.77476	7.69909							2.3
A404R	0	0	1	18	81.5	0	0	0.886275	15.9728	62.7476		Late			No		2.3
A405R	0	0	0	2	7	0	0	0	1.77476	5.38936	Yes	Late			No		2.3
A407L	0	1	6	233	1525	0	0.910878	5.31765	206.76	1174.11	Yes	Late			No		2.3
A408L	0	9	65	1046	4056	0	8.19791	57.6079	928.199	3122.75		Early-Late			No	Yes	2.3
A410L	1	55	634	4522	7619	0.936139	50.0983	561.898	4012.73	5865.93		Early			Yes	Yes	2.2
A411R	0	4	7	9	13	0	3.64351	6.20393	7.98642	10.0088		Late		Yes	No		2.1
A412R	0	68.5	589	2544	2081	0	62.3952	522.016	2257.49	1602.18		Early			Yes	Yes	1.2
A413L	0	1	2	7	8	0	0.910878	1.77255	6.21166	6.15927	Yes	Late			No		1.2
A414R	0	1	2	11	41	0	0.910878	1.77255	9.76118	31.5663	Yes	Late			No		2.3
A416R	0	3	8	43	79	0	2.73264	7.0902	38.1573	60.8228		Late			No		2.2	Nucleotide Metabolism	Deoxynucleoside kinase
A417L	0	1	4	13	21	0	0.910878	3.5451	11.5359	16.1681		Late			No		2.2	DNA Replication, Recombination, and Repair	Replication factor C
A420L	0	1	6	11	16	0	0.910878	5.31765	9.76118	12.3185	Yes	Late			No		2.2
A421R	0	1	7	17	22	0	0.910878	6.20393	15.0855	16.938	Yes	Late			No		2.2
A422aR	0	2	4	2	2	0	1.82176	3.5451	1.77476	1.53982
A422R	0	2	10	13	14	0	1.82176	8.86275	11.5359	10.7787		Early-Late			No		2.1	Integration and Transposition	HNH endonuclease
A423R	0	5	7	3	3	0	4.55439	6.20393	2.66214	2.30973	Yes	Late			No		1.1
A424R	0	6	6	4	7	0	5.46527	5.31765	3.54952	5.38936		Late			Yes		2.1
A426R	0	9	10	23	77	0	8.19791	8.86275	20.4097	59.283		Late			No		2.3
A427L	0	27.5	76	445.5	787	0	25.0492	67.3569	395.328	605.918		Early		Yes	Yes		2.2	Nucleotide Metabolism	Thioredoxin
A428L	1	3	21	45	43	0.936139	2.73264	18.6118	39.9321	33.1061		Early-Late			Yes		1.2
A429L	0	40	233	312	183	0	36.4351	206.502	276.863	140.893		Early		Yes	Yes		1.3
A430L	0	8	22	36	35	0	7.28703	19.4981	31.9457	26.9468	Yes	Late			Yes		2.1	Structural Protein	Major capsid
A431L	0	2	5	15	11	0	1.82176	4.43138	13.3107	8.46899		Early			Yes	Yes	1.2
A432R	0	2	3	6	4	0	1.82176	2.65883	5.32428	3.07963		Late		Yes	No		1.2
A435R	0	0	3	5	4	0	0	2.65883	4.4369	3.07963		Early			Yes		1.2
A436L	0	0	3	5	4	0	0	2.65883	4.4369	3.07963	Yes						1.2
A437aR	0	2	5	3	7	0	1.82176	4.43138	2.66214	5.38936							2.1
A437L	0	1	4	3	4	0	0.910878	3.5451	2.66214	3.07963	Yes	Late			No		2.1	DNA Replication, Recombination, and Repair	DNA binding protein
A438L	0	2	1	2	2	0	1.82176	0.886275	1.77476	1.53982	Yes	Early-Late			No			Nucleotide Metabolism	Glutaredoxin
A439aR	0	29	314	2476	7644	0	26.4155	278.29	2197.15	5885.18							2.3
A439R	0	18	216	1742	4985	0	16.3958	191.435	1545.82	3837.99					Yes		2.3
A440L	1	72	831	5537	14883	0.936139	65.5832	736.495	4913.42	11458.5	Yes	Early			Yes	Yes	2.3
A441L	1	179	1660	14197	26602	0.936139	163.047	1471.22	12598.1	20481.1		Early			Yes		2.2
A443R	0	12	46	91	81	0	10.9305	40.7687	80.7516	62.3626	Yes	Early		Yes	No		1.2
A444L	0	3	34	245	368	0	2.73264	30.1334	217.408	283.326		Late			No		2.2
A445L	0	7	98	511	396	0	6.37615	86.855	453.451	304.884		Early			Yes		1.2	Miscellaneous	ABC Transporter
A447aR	1	26	47	46	59	0.936139	23.6828	41.6549	40.8195	45.4246							2.1
A448L	1	26	45	45	72	0.936139	23.6828	39.8824	39.9321	55.4334	Yes	Late		Yes	No		2.1	Protein Synthesis, Modification, and Degradation	Protein disulfide isomerase
A449R	212	1277.5	2366	1976	1344	198.461	1163.65	2096.93	1753.46	1034.76		Early			Yes		1.3	Transcription	mRNA capping enzyme beta chain
A450R	4	5	2	11	15	3.74456	4.55439	1.77255	9.76118	11.5486		Early			Yes		2.2
A452L	140	1074	2268	3191	2723	131.059	978.283	2010.07	2831.63	2096.46		Early			Yes	Yes	2.1
A454L	0	1	3	7	10	0	0.910878	2.65883	6.21166	7.69909	Yes	Early-Late			Yes		2.2
A456L	36	338	857	1156	1208	33.701	307.877	759.538	1025.81	930.05	Yes	Early	Yes		Yes		2.1	DNA Replication, Recombination, and Repair	Helicase -Superfamily III
A461R	48.5	302.5	352.5	86	97.5	45.4027	275.541	312.412	76.3147	75.0661				Yes			1.1
A462R	53	328.5	377.5	95	114.5	49.6154	299.224	334.569	84.3011	88.1545		Early-Late		Yes	No		1.1
A464aR	64	502.5	572	118	121	59.9129	457.716	506.949	104.711	93.1589							1.1
A464R	87	671.5	725.5	154	169.5	81.4441	611.655	642.993	136.657	130.5		Early			Yes		1.1	Transcription	RNAse III
A465R	17	99	148	229	249	15.9144	90.177	131.169	203.21	191.707	Yes	Early-Late			No		2.1	Protein Synthesis, Modification, and Degradation	Thiol oxidoreductase
A467L	7	33	90	946	716	6.55297	30.059	79.7648	839.461	551.255		Early-Late		Yes	Yes		1.2
A468R	1	14	230	872	503	0.936139	12.7523	203.843	773.795	387.264		Early-Late			No		1.2	DNA Replication, Recombination, and Repair	Archaeo-eukaryotic primase
A470R	0	1	14	633.5	3673	0	0.910878	12.4079	562.155	2827.87		Early-Late			No		2.3
A471R	0	1	3	202.5	1248.5	0	0.910878	2.65883	179.694	961.231		Late			No		2.3
A473L	0	8	140	928.5	696	0	7.28703	124.079	823.932	535.856		Early			Yes		1.2	Sugar Metabolism & Manipulation	Glycosyltransferase
A476R	0	14	50	94	78	0	12.7523	44.3138	83.4137	60.0529	Yes	Early-Late			No		1.2	Nucleotide Metabolism	Ribo. Reductase
A478L	0	7	16	14	16	0	6.37615	14.1804	12.4233	12.3185		Early-Late			Yes		2.1	Integration and Transposition	HNH endonuclease
A480L	1	13	33	41	52.5	0.936139	11.8414	29.2471	36.3826	40.4202	Yes	Late			No		2.1
A481L	2	8	18	25	34	1.87228	7.28703	15.953	22.1845	26.1769		Early			Yes		2.1	Protein Synthesis, Modification, and Degradation	SCF-E3 ubiquitin ligase
A482R	10	21.5	38	34.5	45	9.36139	19.5839	33.6785	30.6146	34.6459					Yes		2.1
A484L	13	37	52	41	42	12.1698	33.7025	46.0863	36.3826	32.3362	Yes	Early-Late			No		1.3
A485R	128	1099	2347	1926	1017	119.826	1001.06	2080.09	1709.09	782.997		Late			No		1.3
A486L	191	2169	4613	5603	2831	178.803	1975.7	4088.39	4971.99	2179.61		Early		Yes	Yes	Yes	1.3
A488R	3	34	75	66	57	2.80842	30.9699	66.4706	58.5671	43.8848	Yes	Late		Yes	No		1.3
A490L	0	6	26	45	39	0	5.46527	23.0432	39.9321	30.0264		Early-Late			No		1.2	Integration and Transposition	HNH endonuclease
A491R	0	1	2	3	5	0	0.910878	1.77255	2.66214	3.84954		Late			No		2.2
A492L	0	2	2	5	10	0	1.82176	1.77255	4.4369	7.69909		Early			Yes		2.2
A493L	0	2	3	27	61	0	1.82176	2.65883	23.9593	46.9644		Early			No		2.2
A494R	0	0	3	13	34	0	0	2.65883	11.5359	26.1769		Early-Late			No		2.3	Transcription	Putative transcription factor A494R
A495R	0	4	44	133	199	0	3.64351	38.9961	118.022	153.212		Early-Late			Yes		2.2	Integration and Transposition	GIY-YIG endonuclease
A497R	0	1	16	25	43	0	0.910878	14.1804	22.1845	33.1061	Yes	Late			No		2.2
A500L	0	2	28	179	117	0	1.82176	24.8157	158.841	90.0793	Yes				Yes		1.2
A502L	0	5	59	391.5	227.5	0	4.55439	52.2902	347.409	175.154	Yes	Late			No		1.2
A503L	0	5	50	246	135	0	4.55439	44.3138	218.295	103.938		Early			No		1.2
A505L	109	964	2003	1019	708	102.039	878.087	1775.21	904.24	545.095		Early	Yes		Yes		1.1
A512R	238	2022	4267	3727	1899	222.801	1841.8	3781.74	3307.27	1462.06		Early		Yes	Yes	Yes	1.3
A517L	13	37	74	155	372	12.1698	33.7025	65.5844	137.544	286.406		Early			Yes		2.2	DNA Restriction/Modification	Cytosine methyltransferase
A519L	2	5	10	22	49	1.87228	4.55439	8.86275	19.5224	37.7255		Late			No		2.2
A520L	0	1	2	4	15	0	0.910878	1.77255	3.54952	11.5486	Yes	Late			No		2.3
A521aL	0	1	3	15	25	0	0.910878	2.65883	13.3107	19.2477	Yes						2.2
A521L	0	1	4	22	39	0	0.910878	3.5451	19.5224	30.0264	Yes	Early-Late		Yes	Yes		2.2
A523R	0	2	6	24	51	0	1.82176	5.31765	21.2971	39.2653	Yes	Late			No		2.2
A526R	0	1	4	12	14	0	0.910878	3.5451	10.6486	10.7787	Yes	Late			No		1.2
A527aL	0	2	5	6	9	0	1.82176	4.43138	5.32428	6.92918							2.1
A527R	0	1	4	6	7	0	0.910878	3.5451	5.32428	5.38936	Yes	Late			No		2.1
A530R	0	1	3	5	7	0	0.910878	2.65883	4.4369	5.38936		Late			No		2.1	DNA Restriction/Modification	Cytosine methyltransferase
A531L	0	6	11	15	19	0	5.46527	9.74903	13.3107	14.6283	Yes	Late			No		2.1
A532aL	0	1	4	1	5	0	0.910878	3.5451	0.88738	3.84954	Yes						2.1
A532L	0.5	9	15	21	29	0.46807	8.19791	13.2941	18.635	22.3273	Yes	Late			No		2.1
A533R	2	29	21	29	41	1.87228	26.4155	18.6118	25.734	31.5663	Yes	Early-Late			No		2.1
A534R	18	151	178	168.5	143.5	16.8505	137.543	157.757	149.524	110.482	Yes						1.3
A535L	16	144	190	125.5	108.5	14.9782	131.166	168.392	111.366	83.5351	Yes	Early-Late			No		1.3
A536L	36	299.5	436.5	255	203.5	33.701	272.808	386.859	226.282	156.676	Yes	Early-Late			No		1.1
A537L	26	290.5	505	241	185	24.3396	264.61	447.569	213.859	142.433		Early		Yes	No		1.1
A539R	115	725.5	1396	1515	774.5	107.656	660.842	1237.24	1344.38	596.294		Early			Yes		1.3	Integration and Transposition	GIY-YIG endonuclease
A540L	0	2	4	17	30	0	1.82176	3.5451	15.0855	23.0973	Yes	Late			No		2.2
A543L	0	1	14	48	50	0	0.910878	12.4079	42.5942	38.4954		Late			No		1.2
A544R	0	3	15	34	38	0	2.73264	13.2941	30.1709	29.2565		Late			No		1.2	DNA Replication, Recombination, and Repair	ATP-dependent ligase
A546L	3	11	17	34	45	2.80842	10.0197	15.0667	30.1709	34.6459		Early-Late			No		2.1	Sugar Metabolism & Manipulation	Glycosyltransferase
A548L	580	4029.5	4789	962	734.5	542.961	3670.38	4244.37	853.66	565.498	Yes	Early	Yes	Yes	Yes	Yes	1.1	Transcription	SWI/SNF helicase
A551bL	6	15	58	171	131.5	5.61683	13.6632	51.404	151.742	101.243							1.2
A551L	27	104.5	137.5	164.5	210	25.2758	95.1868	121.863	145.974	161.681		Early			Yes		2.1	Nucleotide Metabolism	dUTP pyrophosphatase
A552R	4	16	58	153	121	3.74456	14.5741	51.404	135.769	93.1589		Early			Yes		1.2	Transcription	Transcription factor TFIID
A554/556/557L	61	634	1092	532	457	57.1045	577.497	967.813	472.086	351.848		Early	Yes		Yes		1.1	tRNA processing	tRNA(Ile)-lysidine synthase
A555aR	0	2	1	11	15	0	1.82176	0.886275	9.76118	11.5486							2.2
A558L	0	2	4	10	15	0	1.82176	3.5451	8.8738	11.5486	Yes	Early-Late			No		2.2	Structural Protein	Major capsid protein
A559L	0	3	5	17	31	0	2.73264	4.43138	15.0855	23.8672	Yes	Late			No		2.2
A561L	0	2	17	140	300	0	1.82176	15.0667	124.233	230.973	Yes	Late			Yes		2.2	DNA Replication, Recombination, and Repair	ATPase (DNA repair)
A564L	0	6	67	610	1086	0	5.46527	59.3804	541.302	836.121		Early-Late		Yes	Yes		2.2
A565R	0	1	6	18	31	0	0.910878	5.31765	15.9728	23.8672	Yes	Early-Late			Yes		2.2	DNA Replication, Recombination, and Repair	ATPase (Chromosome segregation)
A567L	0	0	1	4	9	0	0	0.886275	3.54952	6.92918	Yes	Early-Late			No		2.2
A568L	0	1	1	4.5	10	0	0.910878	0.886275	3.99321	7.69909		Early			Yes		2.2
A570L	0	4	22	32	34	0	3.64351	19.4981	28.3962	26.1769		Late			Yes		2.1
A571R	0	3	23	19	23	0	2.73264	20.3843	16.8602	17.7079	Yes	Late			No		2.1
A572R	0	6	27	33.5	32.5	0	5.46527	23.9294	29.7272	25.022	Yes	Late			No		2.1
A574aL	0	15	152	493.5	414	0	13.6632	134.714	437.922	318.742							1.2
A574L	0	11	59	97	70	0	10.0197	52.2902	86.0759	53.8936		Early			Yes		1.2	DNA Replication, Recombination, and Repair	PCNA
A575L	0	33	412	2300	1561	0	30.059	365.145	2040.97	1201.83		Early			Yes		1.2
A577L	0	1	5	26	31.5	0	0.910878	4.43138	23.0719	24.2521	Yes	Late			No		2.2
A579L	0	4	12	42	183	0	3.64351	10.6353	37.27	140.893	Yes	Late		Yes	No		2.3	DNA Restriction/Modification	DNA restriction endonuclease
A581R	1	30	193	981	1049	0.936139	27.3264	171.051	870.52	807.634		Early			Yes		1.2	DNA Restriction/Modification	DNA methyltransferase
A583L	2	47	75	97	101	1.87228	42.8113	66.4706	86.0759	77.7608		Early			Yes		2.1	DNA Replication, Recombination, and Repair	DNA Topoisomerase II
A586R	2	60.5	86.5	126.5	142	1.87228	55.1081	76.6628	112.254	109.327	Yes						2.1
A589aL	0	0	0	1	1	0	0	0	0.88738	0.769909
A590aL	1	5	10	10	13	0.936139	4.55439	8.86275	8.8738	10.0088				Yes			2.1
A590L	1	18	58	86	92	0.936139	16.3958	51.404	76.3147	70.8316		Early-Late			No		2.1
A592R	206	839	1317	689	787.5	192.845	764.227	1167.22	611.405	606.303		Early-Late			No		1.1
A593R	630.5	3030.5	5097	5075	4821.5	590.236	2760.42	4517.34	4503.45	3712.11			Yes	Yes			1.3
A596R	11	24	36	51	101	10.2975	21.8611	31.9059	45.2564	77.7608		Early-Late			Yes		2.2	Nucleotide Metabolism	dCMP deaminase
A598L	0	2	2	4	8	0	1.82176	1.77255	3.54952	6.15927	Yes	Early-Late			Yes		2.2	Miscellaneous	Histidine decarboxylase
A601R	4	15	34	92.5	1083	3.74456	13.6632	30.1334	82.0826	833.811		Early-Late			No		2.3
A602L	4	18	47	123.5	1160.5	3.74456	16.3958	41.6549	109.591	893.479		Early			Yes		2.3
A603aL	44	268	390.5	333	351	41.1901	244.115	346.09	295.498	270.238					Yes		1.3
A604L	66	417	639	518	428	61.7852	379.836	566.33	459.663	329.521		Early		Yes	Yes		1.3	Protein Synthesis, Modification, and Degradation	Zn metallopeptidase
A605L	2	46	173	615	662	1.87228	41.9004	153.326	545.739	509.68	Yes	Early-Late			No		1.2
A607R	0	7	18	41	58	0	6.37615	15.953	36.3826	44.6547		Early-Late		Yes	Yes		2.2
A609L	1	41	532	3739	2280.5	0.936139	37.346	471.498	3317.91	1755.78		Early			Yes		1.2	Sugar Metabolism & Manipulation	UDP-glucose 6-dehydrogenase
A612L	0	3	9	26.5	50	0	2.73264	7.97648	23.5156	38.4954	Yes	Late		Yes	No		2.2	Transcription	Histone H3, Lys27 methylase
A614L	0	2	7	14	16.5	0	1.82176	6.20393	12.4233	12.7035	Yes	Late			No		2.1	Signaling	Ser/Thr protein kinase
A617R	0	3	8	11	25	0	2.73264	7.0902	9.76118	19.2477	Yes	Early-Late			Yes		2.2	Signaling	Ser/Thr protein kinase
A618L	0	2	6	17	49.5	0	1.82176	5.31765	15.0855	38.1105		Late			Yes		2.3
A619L	0	2	7	39	88	0	1.82176	6.20393	34.6078	67.752		Late			No		2.2
A620L	0	4	9.5	25	68	0	3.64351	8.41961	22.1845	52.3538		Late			No		2.3
A621L	0	0	2	2	3	0	0	1.77255	1.77476	2.30973	Yes	Late			No
A622L	0	1	16	57	55	0	0.910878	14.1804	50.5807	42.345	Yes	Late			No		1.2	Structural Protein	Major capsid protein
A623aL	0	1	2	3	4	0	0.910878	1.77255	2.66214	3.07963							2.1
A623L	0	0	23	94.5	96	0	0	20.3843	83.8574	73.9112		Early		Yes	No	Yes	1.2
A624R	0	2	5	15	18	0	1.82176	4.43138	13.3107	13.8584	Yes	Late			No		2.2
A625R	0	6	76	152	122	0	5.46527	67.3569	134.882	93.9289	Yes	Late			Yes		1.2	Integration and Transposition	Transposase
A627R	6	33	148	235	212	5.61683	30.059	131.169	208.534	163.221	Yes	Late			Yes		1.2
A628L	18	205	454	399.5	226	16.8505	186.73	402.369	354.508	173.999		Early			Yes	Yes	1.3
A629R	2	59	478.5	1333	859	1.87228	53.7418	424.083	1182.88	661.352	Yes	Early-Late			Yes		1.2	Nucleotide Metabolism	Ribo. Reductase (Large subunit)
A631L	1	39	326	922	573.5	0.936139	35.5243	288.926	818.164	441.543	Yes						1.2
A633R	0	6	58	85	205	0	5.46527	51.404	75.4273	157.831		Late			Yes		2.2
A634L	0	5	34	83	439	0	4.55439	30.1334	73.6525	337.99		Early			Yes		2.3
A635R	2	12	28.5	35.5	36	1.87228	10.9305	25.2588	31.502	27.7167		Late			Yes		2.1
A636R	0	7	11	8	7	0	6.37615	9.74903	7.09904	5.38936		Late			No		1.3
A637R	89	551.5	1072	1164	815	83.3164	502.349	950.087	1032.91	627.476		Early		Yes	Yes		1.3
A638R	5	22	208	1623	976.5	4.6807	20.0393	184.345	1440.22	751.816		Early			Yes		1.2	polyamine	Agmatine iminohydrolase
A643R	0	3	28	272	207	0	2.73264	24.8157	241.367	159.371	Yes	Late			No		1.2
A644R	0	0	3	8	7	0	0	2.65883	7.09904	5.38936	Yes	Late			No		1.2
A645R	1	40	267	978	779.5	0.936139	36.4351	236.635	867.858	600.144		Early			Yes		1.2
A646aL	0	0	2	4	5	0	0	1.77255	3.54952	3.84954							2.2
A646L	0	4	29	70	57	0	3.64351	25.702	62.1166	43.8848					Yes		1.2
A647R	0	34.5	223.5	467	366	0	31.4253	198.083	414.406	281.787		Early		Yes	Yes		1.2
A649R	0	2	16	49	36	0	1.82176	14.1804	43.4816	27.7167		Early			Yes		1.2
A651L	0	1	4	31	26	0	0.910878	3.5451	27.5088	20.0176		Early-Late		Yes	Yes		1.2	Integration and Transposition	GIY-YIG endonuclease
A654L	0	8	131	1148	1185.5	0	7.28703	116.102	1018.71	912.727		Early			Yes		1.2	Lipid Metabolism	N-Acetyltransferase
A655L	0	7	129	1158	1214	0	6.37615	114.33	1027.59	934.669	Yes						1.2
A656L	0	0	1	54	262	0	0	0.886275	47.9185	201.716		Early			Yes		2.3
A658R	0	0	1	45	176	0	0	0.886275	39.9321	135.504		Late			No		2.3
A659L	0	8	51	203	346	0	7.28703	45.2	180.138	266.388		Late			No		2.2
A662L	0	9	79.5	134	127.5	0	8.19791	70.4589	118.909	98.1633		Early-Late			Yes		1.2
A664L	0	7	114	994	1721	0	6.37615	101.035	882.056	1325.01		Early			Yes		2.2
A665L	0	0	16	90	134.5	0	0	14.1804	79.8642	103.553		Early			Yes		2.2
A666L	0	24	475	4979	3588	0	21.8611	420.981	4418.26	2762.43		Early			Yes	Yes	1.2	Protein Synthesis, Modification, and Degradation	Translation elongation factor -3
A672R	0	2	7	244	962	0	1.82176	6.20393	216.521	740.652		Early		Yes	Yes		2.3
A674R	0	83	1011	4687	6233	0	75.6029	896.024	4159.15	4798.84		Early		Yes	Yes		2.2	Nucleotide Metabolism	Thymidylate synthase X
A676R	0	2	10	37	82	0	1.82176	8.86275	32.8331	63.1325	Yes	Late			No		2.2
A678R	0	3	11	67	56	0	2.73264	9.74903	59.4545	43.1149	Yes	Late			Yes		1.2
A681aL	0	18	174	467	299	0	16.3958	154.212	414.406	230.203							1.2
A682L	0.5	22	212	855.5	584	0.46807	20.0393	187.89	759.154	449.627		Early			Yes		1.2
A683L	4	29	83	549	444.5	3.74456	26.4155	73.5608	487.172	342.224		Early-Late			Yes		1.2	DNA Restriction/Modification	Cytosine methyltransferase
A685bR	12	134	596	2728	3520	11.2337	122.058	528.22	2420.77	2710.08				Yes			2.2
A686L	35	521	878	389	247	32.7649	474.568	778.15	345.191	190.167	Yes	Early		Yes	Yes		1.1
A687R	705	2694.5	4445	6020	6075	659.978	2454.36	3939.49	5342.03	4677.19		Early			Yes	Yes	2.1
A689L	196	792.5	1702	3332	4460.5	183.483	721.871	1508.44	2956.75	3434.18			Yes	Yes	N/A		2.2
A690bL	1	35	76	93	123	0.936139	31.8807	67.3569	82.5263	94.6988							2.1
A690eR	5.5	30.5	61	51.5	51.5	5.14877	27.7818	54.0628	45.7001	39.6503							1.3
A690fR	3	23.5	35	34	37.5	2.80842	21.4056	31.0196	30.1709	28.8716							2.1
A691R	1	7	21	18	20.5	0.936139	6.37615	18.6118	15.9728	15.7831							2.1

## Sheet: NC64A
JGI id	gene	Genbank accession	RAW MRPN T0'	RAW MRPN T7'	RAW MRPN T14'	RAW MRPN T20'	RAW MRPN T40'	RAW MRPN T60'	NORMALIZED MRPN T0'	NORMALIZED MRPN T7'	NORMALIZED MRPN T14'	NORMALIZED MRPN T20'	NORMALIZED MRPN T40'	NORMALIZED MRPN T60'	Function
132866	NC64-00001	EFN59873	20	25	19	20	7	6	20	23.4035	17.3067	17.7255	6.21166	4.61945	KOG:Splicing coactivator SRm160/300, subunit SRm300
18766	NC64-00002	EFN59874	6	4	5	3	2	1	6	3.74456	4.55439	2.65883	1.77476	0.769909
132868	NC64-00003	EFN59556	3	2	1	1	1	1	3	1.87228	0.910878	0.886275	0.88738	0.769909	KOG:Predicted unusual protein kinase
132869	NC64-00004	EFN59557	0	1	1	1	1	1	0	0.936139	0.910878	0.886275	0.88738	0.769909	KOG:Predicted unusual protein kinase
49305	NC64-00005	EFN59875	17	18	13	10	6	6	17	16.8505	11.8414	8.86275	5.32428	4.61945	KEGG:E2.3.3.9, aceB, glcB; malate synthase [EC:2.3.3.9]
8203	NC64-00006	EFN59558	2	3	3	3	2	2	2	2.80842	2.73264	2.65883	1.77476	1.53982
18721	NC64-00007	EFN59876	10	10	9	9	6	4	10	9.36139	8.19791	7.97648	5.32428	3.07963
49308	NC64-00008	EFN59877	0	0	0	0	0	0	0	0	0	0	0	0
49309	NC64-00009	EFN59559	8	6	3	3	1	2	8	5.61683	2.73264	2.65883	0.88738	1.53982	KOG:Predicted unusual protein kinase
49310	NC64-00010	EFN59560	0	0	0	0	1	1	0	0	0	0	0.88738	0.769909	KOG:Pleiotropic drug resistance proteins (PDR1-15), ABC superfamily
49311	NC64-00011	EFN59878	0	0	0	0	0	0	0	0	0	0	0	0
132881	NC64-00012	EFN59879	3	2	2	2	1	1	3	1.87228	1.82176	1.77255	0.88738	0.769909
132884	NC64-00013	EFN59561	2	3	1	1	0	1	2	2.80842	0.910878	0.886275	0	0.769909
49315	NC64-00014	EFN59880 & EFN59881	1	2	2	2	1	2	1	1.87228	1.82176	1.77255	0.88738	1.53982	KOG:Pleiotropic drug resistance proteins (PDR1-15), ABC superfamily
18104	NC64-00015	EFN59562	19	17	15	11	5	6	19	15.9144	13.6632	9.74903	4.4369	4.61945	KOG:Molecular chaperone (DnaJ superfamily)
132888	NC64-00016	EFN59882	24	20	14	12	6	7	24	18.7228	12.7523	10.6353	5.32428	5.38936	KOG:Fibrillarin and related nucleolar RNA-binding proteins
132889	NC64-00017	EFN59883	38	38	48	39	28	22	38	35.5733	43.7222	34.5647	24.8466	16.938	KEGG:RHM; UDP-glucose 4,6-dehydratase [EC:4.2.1.76]
49318	NC64-00018	EFN59563	12	12	9	7	3	3	12	11.2337	8.19791	6.20393	2.66214	2.30973
59525	NC64-00019	EFN59884	21	20	19	15	8	7	21	18.7228	17.3067	13.2941	7.09904	5.38936	KEGG:MECR, NRBF1; mitochondrial trans-2-enoyl-CoA reductase [EC:1.3.1.38]
56429	NC64-00020	EFN59564	1	1	0	0	0	0	1	0.936139	0	0	0	0	KOG:Pleiotropic drug resistance proteins (PDR1-15), ABC superfamily
49321	NC64-00021	EFN59885	3	3	2	3	2	1	3	2.80842	1.82176	2.65883	1.77476	0.769909	KOG:Transporter, ABC superfamily (Breast cancer resistance protein)
56430	NC64-00022	EFN59565	21	22	12	9	4	5	21	20.5951	10.9305	7.97648	3.54952	3.84954	KOG:ATP-dependent RNA helicase
132895	NC64-00023	EFN59886	14	12	10	6	3	3	14	11.2337	9.10878	5.31765	2.66214	2.30973	KEGG:arcB; two-component system, OmpR family, aerobic respiration control sensor histidine kinase ArcB [EC:2.7.13.3]
132896	NC64-00024	EFN59887	0	0	0	0	0	0	0	0	0	0	0	0	KEGG:ABCG2; ATP-binding cassette, subfamily G (WHITE), member 2
11287	NC64-00025	EFN59888	70	67	57	37	16	14	70	62.7213	51.9201	32.7922	14.1981	10.7787	KEGG:FDFT1; farnesyl-diphosphate farnesyltransferase [EC:2.5.1.21]
132898	NC64-00026	EFN59566	3	4	2	2	1	1	3	3.74456	1.82176	1.77255	0.88738	0.769909
132900	NC64-00027	EFN59889	1	0	0	0	0	0	1	0	0	0	0	0	KOG:Pleiotropic drug resistance proteins (PDR1-15), ABC superfamily
132901	NC64-00028	EFN59890	7	7	4	3	1	2	7	6.55297	3.64351	2.65883	0.88738	1.53982	KEGG:ABCG1; ATP-binding cassette, subfamily G (WHITE), member 1
132902	NC64-00029	EFN59567	19	17	16	9	3	4	19	15.9144	14.5741	7.97648	2.66214	3.07963
132903	NC64-00030	EFN59568	0	1	0	0	1	1	0	0.936139	0	0	0.88738	0.769909
33435	NC64-00031	EFN59891	10	9	5	5	2	2	10	8.42525	4.55439	4.43138	1.77476	1.53982
132907	NC64-00032	EFN59569	4	5	3	3	2	2	4	4.6807	2.73264	2.65883	1.77476	1.53982	KOG:Pleiotropic drug resistance proteins (PDR1-15), ABC superfamily
132908	NC64-00033	EFN59892	0	1	0	0	0	0	0	0.936139	0	0	0	0
132909	NC64-00034	EFN59570	0	0	0	0	0	1	0	0	0	0	0	0.769909
132911	NC64-00035	EFN59893	21	21	19	21	14	10	21	19.6589	17.3067	18.6118	12.4233	7.69909	KOG:FOG: Leucine rich repeat
132912	NC64-00036	EFN59894	6	4	4	6	6	7	6	3.74456	3.64351	5.31765	5.32428	5.38936	KOG:Protein involved in meiotic recombination/predicted coiled-coil protein
56434	NC64-00037	EFN59571	0	0	1	1	1	1	0	0	0.910878	0.886275	0.88738	0.769909	KOG:Pleiotropic drug resistance proteins (PDR1-15), ABC superfamily
56435	NC64-00038	EFN59895	0	0	0	0	1	1	0	0	0	0	0.88738	0.769909	KEGG:ABCG2; ATP-binding cassette, subfamily G (WHITE), member 2
132916	NC64-00039	EFN59572	26	23	24	15	6	5	26	21.5312	21.8611	13.2941	5.32428	3.84954	KEGG:E2.1.2.2; phosphoribosylglycinamide formyltransferase [EC:2.1.2.2]
132917	NC64-00040	EFN59896	5	7	5	5	3	3	5	6.55297	4.55439	4.43138	2.66214	2.30973
13796	NC64-00041	EFN59897	12	18	21	17	18	23	12	16.8505	19.1284	15.0667	15.9728	17.7079
132919	NC64-00042	EFN59898	0	0	0	0	1	1	0	0	0	0	0.88738	0.769909
132920	NC64-00043	EFN59899	0	0	0	0	1	1	0	0	0	0	0.88738	0.769909	KOG:Transporter, ABC superfamily (Breast cancer resistance protein)
132922	NC64-00044	EFN59900	1	2	2	1	1	1	1	1.87228	1.82176	0.886275	0.88738	0.769909	KOG:Triglyceride lipase-cholesterol esterase
29132	NC64-00045	EFN59573	37	34	29	33	18	11	37	31.8287	26.4155	29.2471	15.9728	8.46899	KEGG:RP-S16, rpsP; small subunit ribosomal protein S16
132924	NC64-00046	EFN59901	16	14	13	8	6	7	16	13.1059	11.8414	7.0902	5.32428	5.38936	KOG:Molecular chaperone (DnaJ superfamily)
132927	NC64-00047	EFN59574	21	22	23	19	10	9	21	20.5951	20.9502	16.8392	8.8738	6.92918	KOG:AAA+-type ATPase containing the peptidase M41 domain
132928	NC64-00048	EFN59902	5	3	3	4	1	3	5	2.80842	2.73264	3.5451	0.88738	2.30973
132929	NC64-00049	EFN59903	10	11	7	6	3	3	10	10.2975	6.37615	5.31765	2.66214	2.30973	KOG:Reductases with broad range of substrate specificities
56437	NC64-00050	EFN59904	258	254	219	129.5	61	59	258	237.779	199.482	114.773	54.1302	45.4246	KEGG:serA, PHGDH; D-3-phosphoglycerate dehydrogenase [EC:1.1.1.95]
56438	NC64-00051	EFN59575	2	2	1	2	1	1	2	1.87228	0.910878	1.77255	0.88738	0.769909
29140	NC64-00052	EFN59905	6	4	3	2	1	2	6	3.74456	2.73264	1.77255	0.88738	1.53982	KOG:Triglyceride lipase-cholesterol esterase
7735	NC64-00053	EFN59576	2	1	1	1	1	1	2	0.936139	0.910878	0.886275	0.88738	0.769909	KEGG:LIPA; lysosomal acid lipase/cholesteryl ester hydrolase [EC:3.1.1.13]
56440	NC64-00054	EFN59906	66	54	49	46	24	21	66	50.5515	44.633	40.7687	21.2971	16.1681	KOG:Mitochondrial elongation factor
132936	NC64-00055	EFN59577	0	0	0	0	0	0	0	0	0	0	0	0
29144	NC64-00056	EFN59578	13	12	14	11	7	9	13	11.2337	12.7523	9.74903	6.21166	6.92918	KEGG:E4.1.3.1, aceA; isocitrate lyase [EC:4.1.3.1]
49342	NC64-00057	EFN59907	0	0	0	0	0	0	0	0	0	0	0	0
33454	NC64-00058	EFN59579	2	2	2	1	1	1	2	1.87228	1.82176	0.886275	0.88738	0.769909	KOG:Predicted alpha/beta hydrolase
132940	NC64-00059	EFN59908	49	50	44	46	41	37	49	46.807	40.0786	40.7687	36.3826	28.4866	KEGG:DAGL; sn1-specific diacylglycerol lipase [EC:3.1.1.-]
132941	NC64-00060	EFN59909	19	15	10	11	7	7	19	14.0421	9.10878	9.74903	6.21166	5.38936	KEGG:PDIA6, TXNDC7; protein disulfide-isomerase A6 [EC:5.3.4.1]
132943	NC64-00061	EFN59910	18	16	10	7	5	4	18	14.9782	9.10878	6.20393	4.4369	3.07963	KEGG:RRP43, EXOSC8, OIP2; exosome complex component RRP43
132944	NC64-00062	EFN59580	22	22	20	21	15	12	22	20.5951	18.2176	18.6118	13.3107	9.2389	KOG:Permease of the drug/metabolite transporter (DMT) superfamily
59526	NC64-00063	EFN59581	24	21	25	21	10	9	24	19.6589	22.772	18.6118	8.8738	6.92918	KEGG:UBE2I, UBC9; ubiquitin-conjugating enzyme E2 I [EC:6.3.2.19]
49348	NC64-00064	EFN59911	0	0	0	0	0	0	0	0	0	0	0	0	KOG:Predicted hydrolase/acyltransferase (alpha/beta hydrolase superfamily)
132947	NC64-00065	EFN59582	19	27	27	32	24	20	19	25.2758	24.5937	28.3608	21.2971	15.3982
132948	NC64-00066	EFN59912	8	8	11	8	5	2.5	8	7.48911	10.0197	7.0902	4.4369	1.92477	KEGG:LSM8; U6 snRNA-associated Sm-like protein LSm8
59527	NC64-00067	EFN59583	0	1	0	1	0	0	0	0.936139	0	0.886275	0	0	KOG:Predicted alpha/beta hydrolase BEM46
132954	NC64-00068	EFN59913	0	0	0	0	0	0	0	0	0	0	0	0	KOG:Predicted alpha/beta hydrolase
49352	NC64-00069	EFN59584	0	0	0	0	0	0	0	0	0	0	0	0	KOG:Collagens (type IV and type XIII), and related proteins
132957	NC64-00070	EFN59914	0	0	0	0	0	1	0	0	0	0	0	0.769909	KOG:Predicted hydrolase/acyltransferase (alpha/beta hydrolase superfamily)
132958	NC64-00071	EFN59915	4	4	3	1	1	1	4	3.74456	2.73264	0.886275	0.88738	0.769909	KOG:Predicted alpha/beta hydrolase
56449	NC64-00072	EFN59585	0	0	0	0	0	0	0	0	0	0	0	0
132961	NC64-00073	EFN59916	7	5	5	4	2	2	7	4.6807	4.55439	3.5451	1.77476	1.53982	KOG:Predicted alpha/beta hydrolase
132962	NC64-00074	EFN59586	9	9	8	9	5	5	9	8.42525	7.28703	7.97648	4.4369	3.84954	KOG:p53-interacting protein 53BP/ASPP, contains ankyrin and SH3 domains
18675	NC64-00075	EFN59917	7	6	4	2	1	1	7	5.61683	3.64351	1.77255	0.88738	0.769909	KOG:Predicted hydrolase/acyltransferase (alpha/beta hydrolase superfamily)
132964	NC64-00076	EFN59587	3	5	1	2	1	2	3	4.6807	0.910878	1.77255	0.88738	1.53982
132966	NC64-00077	EFN59918	1	1	1	1	1	1	1	0.936139	0.910878	0.886275	0.88738	0.769909	KOG:Predicted hydrolase
132967	NC64-00078	EFN59919	47	47	50	51	49	49	47	43.9985	45.5439	45.2	43.4816	37.7255	KOG:Predicted histone tail methylase containing SET domain
132968	NC64-00079	EFN59588	2	2	0	1	1	1	2	1.87228	0	0.886275	0.88738	0.769909	KOG:Predicted acetyltransferases and hydrolases with the alpha/beta hydrolase fold
132969	NC64-00080	EFN59589	46	58	48	55	28.5	18	46	54.2961	43.7222	48.7451	25.2903	13.8584	KEGG:E1.11.1.9; glutathione peroxidase [EC:1.11.1.9]
49358	NC64-00081	EFN59920	1	1	1	0	0	1	1	0.936139	0.910878	0	0	0.769909
48385	NC64-00082	EFN59590	25	28	25	22	14	13	25	26.2119	22.772	19.4981	12.4233	10.0088	KOG:Mitochondrial elongation factor G
9129	NC64-00083	EFN59921	0	0	0	0	0	0	0	0	0	0	0	0	KOG:TATA box binding protein (TBP)-associated factor, RNA polymerase II
132974	NC64-00084	EFN59591	1	1	1	1	0	1	1	0.936139	0.910878	0.886275	0	0.769909	KOG:Predicted alpha/beta hydrolase
132975	NC64-00085	EFN59592	0	0	0	0	0	0	0	0	0	0	0	0	KOG:Predicted hydrolase/acyltransferase (alpha/beta hydrolase superfamily)
17893	NC64-00086	EFN59922	0	0	0	1	1	0	0	0	0	0.886275	0.88738	0	KOG:Soluble epoxide hydrolase
132977	NC64-00087	EFN59923	2	1	1	2	1	2	2	0.936139	0.910878	1.77255	0.88738	1.53982	KOG:Predicted hydrolase
55925	NC64-00088	EFN59924	3	2	3	3	2	3	3	1.87228	2.73264	2.65883	1.77476	2.30973	KOG:Soluble epoxide hydrolase
132980	NC64-00089	EFN59593	17	18	11	9	5	4	17	16.8505	10.0197	7.97648	4.4369	3.07963	KOG:Signaling protein SWIFT and related BRCT domain proteins
48068	NC64-00090	EFN59925	10	11	12	11	11	11	10	10.2975	10.9305	9.74903	9.76118	8.46899
132982	NC64-00091	EFN59594	0	0	0	1	0	0	0	0	0	0.886275	0	0
132983	NC64-00092	EFN59595	2	2	2	2	1	2	2	1.87228	1.82176	1.77255	0.88738	1.53982
49364	NC64-00093	EFN59926	2	2	2	3	2	2	2	1.87228	1.82176	2.65883	1.77476	1.53982
132985	NC64-00094	EFN59596	5	8	5	4	2	1	5	7.48911	4.55439	3.5451	1.77476	0.769909
132986	NC64-00095	EFN59597	9	9	7	5	2	3	9	8.42525	6.37615	4.43138	1.77476	2.30973
132987	NC64-00096	EFN59598	1	1	1	1	1	1	1	0.936139	0.910878	0.886275	0.88738	0.769909
49368	NC64-00097	EFN59927	6	6	5	5	3	2	6	5.61683	4.55439	4.43138	2.66214	1.53982
56456	NC64-00098	EFN59928	1	1	1	1	1	1	1	0.936139	0.910878	0.886275	0.88738	0.769909	KEGG:PHYLLO; isochorismate synthase / 2-succinyl-5-enolpyruvyl-6-hydroxy-3-cyclohexene-1-carboxylate synthase / 2-succinyl-6-hydroxy-2,4-cyclohexadiene-1-carboxylate synthase / O-succinylbenzoate synthase [EC:5.4.4.2 2.2.1.9 4.2.99.20 4.2.1.113]
132993	NC64-00099	EFN59599	15	11	9	6	2	3	15	10.2975	8.19791	5.31765	1.77476	2.30973	KEGG:RRP42, EXOSC7; exosome complex component RRP42
132994	NC64-00100	EFN59929	0	0	0	0	0	0	0	0	0	0	0	0
132995	NC64-00101	EFN59930	0	0	0	1	1	1	0	0	0	0.886275	0.88738	0.769909
132996	NC64-00102	EFN59931	7	8	5	7	7	8	7	7.48911	4.55439	6.20393	6.21166	6.15927	KOG:RNA polymerase II elongator complex, subunit ELP4
18155	NC64-00103	EFN59932	36	44	42	45	27	19	36	41.1901	38.2569	39.8824	23.9593	14.6283	KOG:Permease of the major facilitator superfamily
132999	NC64-00104	EFN59933	0	0	0	0	0	0	0	0	0	0	0	0	KOG:Predicted hydrolase/acyltransferase (alpha/beta hydrolase superfamily)
49375	NC64-00105	EFN59600	1	1	0	0	0	0	1	0.936139	0	0	0	0	KOG:Predicted hydrolase/acyltransferase (alpha/beta hydrolase superfamily)
16852	NC64-00106	EFN59934	0	0	0	0	0	0	0	0	0	0	0	0	KEGG:LYPLA2; lysophospholipase II [EC:3.1.1.5]
7300	NC64-00107	EFN59935	6	5	3	2	1	2	6	4.6807	2.73264	1.77255	0.88738	1.53982	KOG:Molecular co-chaperone STI1
56460	NC64-00108	EFN59601	9	7	3	3	2	3	9	6.55297	2.73264	2.65883	1.77476	2.30973	KOG:Ca2+-activated K+ channel proteins (intermediate/small conductance classes)
15382	NC64-00109	EFN59936	25	23	19	16	10	12	25	21.5312	17.3067	14.1804	8.8738	9.2389	KEGG:SPCS1; signal peptidase complex subunit 1 [EC:3.4.-.-]
133008	NC64-00110	EFN59937	2	1	2	1	1	1	2	0.936139	1.82176	0.886275	0.88738	0.769909
133009	NC64-00111	EFN59938	46	50	48	38	19	15	46	46.807	43.7222	33.6785	16.8602	11.5486	KOG:Nucleosome assembly protein NAP-1
133010	NC64-00112	EFN59939	64	83	79	72	31	32	64	77.6995	71.9594	63.8118	27.5088	24.6371
133011	NC64-00113	EFN59602	21	25	23	26	18	19	21	23.4035	20.9502	23.0432	15.9728	14.6283	KOG:Carboxymethyl transferase
133012	NC64-00114	EFN59940	11	11	9	9	4	4	11	10.2975	8.19791	7.97648	3.54952	3.07963	KOG:Polynucleotide kinase 3' phosphatase
133013	NC64-00115	EFN59603	0	0	0	0	0	0	0	0	0	0	0	0	KOG:Prenyl protein protease
133014	NC64-00116	EFN59941	0	0	0	0	0	0	0	0	0	0	0	0	KOG:Acyl-CoA-binding protein
133015	NC64-00117	EFN59942	4	3	2	2	1	1	4	2.80842	1.82176	1.77255	0.88738	0.769909	KEGG:ACAC; acetyl-CoA carboxylase / biotin carboxylase [EC:6.4.1.2 6.3.4.14]
56464	NC64-00118	EFN59604	1	1	1	1	0	0	1	0.936139	0.910878	0.886275	0	0
133017	NC64-00119	EFN59943	29	27	23	18	6	5	29	25.2758	20.9502	15.953	5.32428	3.84954
49388	NC64-00120	EFN59605	0	0	0	0	0	0	0	0	0	0	0	0
133020	NC64-00121	EFN59944	0	0	0	0	0	0	0	0	0	0	0	0	KEGG:ackA; acetate kinase [EC:2.7.2.1]
133021	NC64-00122	EFN59606	10	10	8	5	3	3	10	9.36139	7.28703	4.43138	2.66214	2.30973	KOG:Basement membrane-specific heparan sulfate proteoglycan (HSPG) core protein
133024	NC64-00123	EFN59607	4	8	4	1	2	1	4	7.48911	3.64351	0.886275	1.77476	0.769909
133025	NC64-00124	EFN59945	28	25	22	24	13	9	28	23.4035	20.0393	21.2706	11.5359	6.92918	KEGG:GGH; gamma-glutamyl hydrolase [EC:3.4.19.9]
133026	NC64-00125	EFN59608	0	0	0	0	0	1	0	0	0	0	0	0.769909	KEGG:ackA; acetate kinase [EC:2.7.2.1]
49396	NC64-00126	EFN59946	1	2	1	1	1	1	1	1.87228	0.910878	0.886275	0.88738	0.769909	KOG:Acetyl-CoA hydrolase
133029	NC64-00127	EFN59609	12	12	11	11	9	7	12	11.2337	10.0197	9.74903	7.98642	5.38936	KOG:Amino acid transporter protein
29164	NC64-00128	EFN59947	34	32	31	37	34	34.5	34	29.9565	28.2372	32.7922	30.1709	26.5618	KOG:Gamma tubulin
49399	NC64-00129	EFN59610	1	0	0	0	0	0	1	0	0	0	0	0
133032	NC64-00130	EFN59948	18	18	9	6	4	4	18	16.8505	8.19791	5.31765	3.54952	3.07963
14012	NC64-00131	EFN59949	1	1	0	1	0	0	1	0.936139	0	0.886275	0	0	KOG:N-acetyltransferase
133034	NC64-00132	EFN59950	22	20	16	15	8	8	22	18.7228	14.5741	13.2941	7.09904	6.15927
133035	NC64-00133	EFN59951	3	2	2	1	1	1	3	1.87228	1.82176	0.886275	0.88738	0.769909
133036	NC64-00134	EFN59952	3	2	2	2	1	1	3	1.87228	1.82176	1.77255	0.88738	0.769909
133037	NC64-00135	EFN59611	3	3	2	2	2	2	3	2.80842	1.82176	1.77255	1.77476	1.53982	KOG:Predicted N-acetyltransferase
18274	NC64-00136	EFN59612	94	108	105.5	79	33	32	94	101.103	96.0977	70.0157	29.2835	24.6371	KEGG:E2.2.1.6L, ilvB, ilvG, ilvI; acetolactate synthase I/II/III large subunit [EC:2.2.1.6]
133039	NC64-00137	EFN59953	20	21	19	23	15	9	20	19.6589	17.3067	20.3843	13.3107	6.92918
133040	NC64-00138	EFN59954	5	3	3	2	2	2	5	2.80842	2.73264	1.77255	1.77476	1.53982
133041	NC64-00139	EFN59955	8	9	7	5	3	4	8	8.42525	6.37615	4.43138	2.66214	3.07963	KEGG:E2.3.1.4, GNA1; glucosamine-phosphate N-acetyltransferase [EC:2.3.1.4]
133042	NC64-00140	EFN59613	32	38	44	21	14	12	32	35.5733	40.0786	18.6118	12.4233	9.2389
133045	NC64-00141	EFN59956	6	9	5	3	3	3	6	8.42525	4.55439	2.65883	2.66214	2.30973
59530	NC64-00142	EFN59957	52	49	53	45	20	18	52	45.8708	48.2766	39.8824	17.7476	13.8584	KEGG:PPP2C; protein phosphatase 2 (formerly 2A), catalytic subunit [EC:3.1.3.16]
29172	NC64-00143	EFN59614	146	139	149	127	61	58	146	130.123	135.721	112.557	54.1302	44.6547	KEGG:EIF4A3, FAL1; ATP-dependent RNA helicase [EC:3.6.4.13]
56471	NC64-00144	EFN59958	41	44	40	37	18	14	41	41.1901	36.4351	32.7922	15.9728	10.7787
133049	NC64-00145	EFN59615	360.5	377.5	384	397.5	356.5	333	360.5	353.393	349.777	352.294	316.351	256.38	KOG:RNA polymerase II general transcription factor BTF3 and related proteins
133050	NC64-00146	EFN59616	11	11	7	6	3	4	11	10.2975	6.37615	5.31765	2.66214	3.07963
133051	NC64-00147	EFN59617	0	0	0	0	0	0	0	0	0	0	0	0
133052	NC64-00148	EFN59618	1	1	0	1	2	2	1	0.936139	0	0.886275	1.77476	1.53982
133053	NC64-00149	EFN59619	0	0	0	0	0	0	0	0	0	0	0	0
56473	NC64-00150	EFN59620	16	13	9	6	4	4	16	12.1698	8.19791	5.31765	3.54952	3.07963
133056	NC64-00151	EFN59621	27	28	24.5	14	8	10	27	26.2119	22.3165	12.4079	7.09904	7.69909
133057	NC64-00152	EFN59959	3	3	3	3	3	4	3	2.80842	2.73264	2.65883	2.66214	3.07963	KOG:FOG: Hormone receptors
133059	NC64-00153	EFN59960	5	5	4	5	4	6	5	4.6807	3.64351	4.43138	3.54952	4.61945
133061	NC64-00154	EFN59622	2	2	2	4	2	2	2	1.87228	1.82176	3.5451	1.77476	1.53982	KOG:Histone acetyltransferase type b catalytic subunit
133062	NC64-00155	EFN59961	9	10	6	6	2	2	9	9.36139	5.46527	5.31765	1.77476	1.53982
133064	NC64-00156	EFN59962	3	2	2	1	1	2	3	1.87228	1.82176	0.886275	0.88738	1.53982	KOG:Nuclear receptor coregulator SMRT/SMRTER, contains Myb-like domains
18182	NC64-00157	EFN59963	21	18	18	13	4	5	21	16.8505	16.3958	11.5216	3.54952	3.84954	KOG:Carbon-nitrogen hydrolase
133066	NC64-00158	EFN59623	21	18	10	9	3	4	21	16.8505	9.10878	7.97648	2.66214	3.07963	KEGG:E3.5.3.12; agmatine deiminase [EC:3.5.3.12]
133067	NC64-00159	EFN59624	112	138	164	170	170	114	112	129.187	149.384	150.667	150.855	87.7696
133068	NC64-00160	EFN59964	7	4	3	3	1	1	7	3.74456	2.73264	2.65883	0.88738	0.769909
33486	NC64-00161	EFN59625	18	21	20	21	11	8	18	19.6589	18.2176	18.6118	9.76118	6.15927
133070	NC64-00162	EFN59965	1	1	1	1	1	0	1	0.936139	0.910878	0.886275	0.88738	0	KOG:Ultrahigh sulfur keratin-associated protein
133072	NC64-00163	EFN59966	11	15	10	6	4	3	11	14.0421	9.10878	5.31765	3.54952	2.30973
56478	NC64-00164	EFN59626	16	17	13	9	6	4	16	15.9144	11.8414	7.97648	5.32428	3.07963
133074	NC64-00165	EFN59967	0	1	0	1	0	1	0	0.936139	0	0.886275	0	0.769909	KEGG:E2.3.1.-; [EC:2.3.1.-]
133075	NC64-00166	EFN59968	2	2	2	3	1	2	2	1.87228	1.82176	2.65883	0.88738	1.53982	KOG:N-acetyltransferase
29187	NC64-00167	EFN59627	4	3	4	3	2	2	4	2.80842	3.64351	2.65883	1.77476	1.53982	KEGG:ACP6; lysophosphatidic acid phosphatase type 6 [EC:3.1.3.2]
133077	NC64-00168	EFN59969	0	0	0	0	0	0	0	0	0	0	0	0	KEGG:E1.3.3.6, ACOX1, ACOX3; acyl-CoA oxidase [EC:1.3.3.6]
6734	NC64-00169	EFN59970	1	0	0	1	0	1	1	0	0	0.886275	0	0.769909	KEGG:E1.3.3.6, ACOX1, ACOX3; acyl-CoA oxidase [EC:1.3.3.6]
18457	NC64-00170	EFN59628	0	1	1	1	1	1	0	0.936139	0.910878	0.886275	0.88738	0.769909	KEGG:E1.3.3.6, ACOX1, ACOX3; acyl-CoA oxidase [EC:1.3.3.6]
133081	NC64-00171	EFN59629	0	0	0	0	0	0	0	0	0	0	0	0	KEGG:LYS5, acpT; 4'-phosphopantetheinyl transferase [EC:2.7.8.-]
133082	NC64-00172	EFN59971	1	1	2	2	1	1	1	0.936139	1.82176	1.77255	0.88738	0.769909	KOG:SWI/SNF-related matrix-associated actin-dependent regulator of chromatin
29191	NC64-00173	EFN59630	22	22.5	29.5	25	12	10	22	21.0631	26.8709	22.1569	10.6486	7.69909	KOG:Ribosome recycling factor
133084	NC64-00174	EFN59972	33	34	38	32	20	17	33	31.8287	34.6134	28.3608	17.7476	13.0884	cation diffusion facilitator family
133085	NC64-00175	EFN59973	24	19	11	9	5	6	24	17.7866	10.0197	7.97648	4.4369	4.61945	KOG:Mitochondrial import inner membrane translocase, subunit TIM44
18280	NC64-00176	EFN59631	0	0	0	0	0	0	0	0	0	0	0	0	KEGG:DUSP, MKP; dual specificity phosphatase [EC:3.1.3.16 3.1.3.48]
18784	NC64-00177	EFN59974	5	4	2	2	1	1	5	3.74456	1.82176	1.77255	0.88738	0.769909	KOG:Actin and related proteins
18657	NC64-00178	EFN59975	8	4	2	2	1	2	8	3.74456	1.82176	1.77255	0.88738	1.53982	KEGG:fabD; [acyl-carrier-protein] S-malonyltransferase [EC:2.3.1.39]
133089	NC64-00179	EFN59632	0	0	0	0	0	0	0	0	0	0	0	0
133091	NC64-00180	EFN59633	1	1	0	1	0	0	1	0.936139	0	0.886275	0	0	KOG:Molecular chaperone (DnaJ superfamily)
133092	NC64-00181	EFN59976	0	0	0	0	0	0	0	0	0	0	0	0	KEGG:E1.3.3.6, ACOX1, ACOX3; acyl-CoA oxidase [EC:1.3.3.6]
55930	NC64-00182	EFN59634	12	8	4	3	2	3	12	7.48911	3.64351	2.65883	1.77476	2.30973	KEGG:serA, PHGDH; D-3-phosphoglycerate dehydrogenase [EC:1.1.1.95]
133096	NC64-00183	EFN59977	0	0	0	0	0	0	0	0	0	0	0	0	KEGG:E1.3.99.10, ivd; isovaleryl-CoA dehydrogenase [EC:1.3.99.10]
133097	NC64-00184	EFN59978	1	1	1	2	2	2	1	0.936139	0.910878	1.77255	1.77476	1.53982
10632	NC64-00185	EFN59635	1	1	0	1	1	1	1	0.936139	0	0.886275	0.88738	0.769909	KEGG:E1.3.3.6, ACOX1, ACOX3; acyl-CoA oxidase [EC:1.3.3.6]
56484	NC64-00186	EFN59636	4	5	4	4	2	3	4	4.6807	3.64351	3.5451	1.77476	2.30973
56485	NC64-00187	EFN59979	1	3	2	1	2	3	1	2.80842	1.82176	0.886275	1.77476	2.30973	KEGG:ACAD8; isobutyryl-CoA dehydrogenase [EC:1.3.99.-]
133102	NC64-00188	EFN59637	17	16	19	18	10	10	17	14.9782	17.3067	15.953	8.8738	7.69909	KEGG:GMPP; mannose-1-phosphate guanylyltransferase [EC:2.7.7.13]
133103	NC64-00189	EFN59980	15	13	9	7	3	4	15	12.1698	8.19791	6.20393	2.66214	3.07963	KOG:Putative arsenite-translocating ATPase
133105	NC64-00190	EFN59981	3	3	3	2	1	1	3	2.80842	2.73264	1.77255	0.88738	0.769909	KOG:FOG: Zn-finger
133106	NC64-00191	EFN59638	1	1	1	0	0	0	1	0.936139	0.910878	0	0	0	KEGG:GPAT1_2; glycerol-3-phosphate O-acyltransferase 1/2 [EC:2.3.1.15]
133107	NC64-00192	EFN59982	0	0	0	0	0	0	0	0	0	0	0	0	KEGG:TAZ; monolysocardiolipin acyltransferase [EC:2.3.1.-]
133108	NC64-00193	EFN59639	1	1	0	1	0	1	1	0.936139	0	0.886275	0	0.769909	KEGG:LPCAT1_2; lysophosphatidylcholine acyltransferase / lyso-PAF acetyltransferase [EC:2.3.1.23 2.3.1.67]
133109	NC64-00194	EFN59983	0	0	0	0	0	0	0	0	0	0	0	0
133110	NC64-00195	EFN59640	6	5	5	5	4	3	6	4.6807	4.55439	4.43138	3.54952	2.30973	KEGG:AP1M; AP-1 complex subunit mu
14051	NC64-00196	EFN59641	1	1	1	0	0	1	1	0.936139	0.910878	0	0	0.769909	KOG:Vesicle coat complex AP-1/AP-2/AP-4, beta subunit
133112	NC64-00197	EFN59642	0	0	0	0	0	1	0	0	0	0	0	0.769909	KEGG:AP4E1; AP-4 complex subunit epsilon-1
56488	NC64-00198	EFN59984	6	5	5	4	1	1	6	4.6807	4.55439	3.5451	0.88738	0.769909	KOG:Sorbitol dehydrogenase
56489	NC64-00199	EFN59643	17	16	15	15	11	11	17	14.9782	13.6632	13.2941	9.76118	8.46899	KOG:Puromycin-sensitive aminopeptidase and related aminopeptidases
18606	NC64-00200	EFN59985	31	40	35	37	17	14	31	37.4456	31.8807	32.7922	15.0855	10.7787
133118	NC64-00201	EFN59986	1	1	1	1	1	1	1	0.936139	0.910878	0.886275	0.88738	0.769909	KOG:Zinc-binding oxidoreductase
133119	NC64-00202	EFN59987	13	10	7	5	3	3	13	9.36139	6.37615	4.43138	2.66214	2.30973	KOG:Transcriptional regulator
18455	NC64-00203	EFN59644	2	3	3	3	2	1	2	2.80842	2.73264	2.65883	1.77476	0.769909	KOG:Zinc-binding oxidoreductase
49444	NC64-00204	EFN59988	0	0	0	0	0	0	0	0	0	0	0	0	KEGG:E1.1.1.195; cinnamyl-alcohol dehydrogenase [EC:1.1.1.195]
133122	NC64-00205	EFN59645	8	9	6	5	2	3	8	8.42525	5.46527	4.43138	1.77476	2.30973	KEGG:E1.1.1.14, gutB; L-iditol 2-dehydrogenase [EC:1.1.1.14]
133124	NC64-00206	EFN59646	3	2	1	1	1	1	3	1.87228	0.910878	0.886275	0.88738	0.769909
133125	NC64-00207	EFN59647	3	3	3	3	2	2	3	2.80842	2.73264	2.65883	1.77476	1.53982	KEGG:E1.1.1.195; cinnamyl-alcohol dehydrogenase [EC:1.1.1.195]
133126	NC64-00208	EFN59989	9	11	8	6	2	3	9	10.2975	7.28703	5.31765	1.77476	2.30973
133128	NC64-00209	EFN59648	3	4	3	2	1	1	3	3.74456	2.73264	1.77255	0.88738	0.769909	KOG:Sorbitol dehydrogenase
13330	NC64-00210	EFN59990	2	2	0	0	1	1	2	1.87228	0	0	0.88738	0.769909	KOG:Zinc-binding oxidoreductase
133130	NC64-00211	EFN59649	1	1	1	1	1	0	1	0.936139	0.910878	0.886275	0.88738	0
29200	NC64-00212	EFN59650	73	90	91	86	37	29	73	84.2525	82.8899	76.2197	32.8331	22.3273
133132	NC64-00213	EFN59651	7	7	5	4	3	3	7	6.55297	4.55439	3.5451	2.66214	2.30973	KEGG:MECR, NRBF1; mitochondrial trans-2-enoyl-CoA reductase [EC:1.3.1.38]
133133	NC64-00214	EFN59991	54	64	40	32	19	19	54	59.9129	36.4351	28.3608	16.8602	14.6283
133134	NC64-00215	EFN59652	1354	1453	1766	1600	1819	1922	1354	1360.21	1608.61	1418.04	1614.14	1479.76	KEGG:RP-L27Ae, RPL27A; large subunit ribosomal protein L27Ae
133135	NC64-00216	EFN59653	8	8	8	6	3	3	8	7.48911	7.28703	5.31765	2.66214	2.30973	KOG:Zinc-binding oxidoreductase
56494	NC64-00217	EFN59654	0	0	0	0	0	0	0	0	0	0	0	0
133137	NC64-00218	EFN59655	65.5	75.5	87	89	75.5	63.5	65.5	70.6785	79.2464	78.8785	66.9972	48.8892
133138	NC64-00219	EFN59992	0	0	0	0	0	0	0	0	0	0	0	0	KOG:Predicted NAD-dependent oxidoreductase
59531	NC64-00220	EFN59656	33	24	27	16	7	8	33	22.4673	24.5937	14.1804	6.21166	6.15927	KEGG:SFT1; protein transport protein SFT1
33512	NC64-00221	EFN59657	20	18	13	12	7	7	20	16.8505	11.8414	10.6353	6.21166	5.38936	KEGG:CDC5L, CDC5, CEF1; pre-mRNA-splicing factor CDC5/CEF1
133142	NC64-00222	EFN59658	45	53	48	39	14	13	45	49.6154	43.7222	34.5647	12.4233	10.0088	KOG:Collagens (type IV and type XIII), and related proteins
133143	NC64-00223	EFN59659	116	117	83	68	28	29	116	109.528	75.6029	60.2667	24.8466	22.3273	KOG:RNA-binding protein musashi/mRNA cleavage and polyadenylation factor I complex, subunit HRP1
133144	NC64-00224	EFN59660	0	0	1	2	1	2	0	0	0.910878	1.77255	0.88738	1.53982	KOG:Animal-type fatty acid synthase and related proteins
56496	NC64-00225	EFN59993	5	5	2	2	1	2	5	4.6807	1.82176	1.77255	0.88738	1.53982	KEGG:fabG; 3-oxoacyl-[acyl-carrier protein] reductase [EC:1.1.1.100]
49457	NC64-00226	EFN59661	3	2	3	2	2	2	3	1.87228	2.73264	1.77255	1.77476	1.53982	KEGG:NOL, NYC1; chlorophyll(ide) b reductase [EC:1.1.1.294]
49458	NC64-00227	EFN59994	1	1	1	1	1	1	1	0.936139	0.910878	0.886275	0.88738	0.769909	KEGG:fabG; 3-oxoacyl-[acyl-carrier protein] reductase [EC:1.1.1.100]
133152	NC64-00228	EFN59995	53	49	45	42	33	33	53	45.8708	40.9895	37.2236	29.2835	25.407	KOG:Oxysterol-binding protein
133153	NC64-00229	EFN59996	3	2	1	1	0	0	3	1.87228	0.910878	0.886275	0	0	KOG:Predicted short chain-type dehydrogenase
133154	NC64-00230	EFN59997	5	6	3	4	2	2	5	5.61683	2.73264	3.5451	1.77476	1.53982	KEGG:RDH11; retinol dehydrogenase 11 [EC:1.1.1.-]
12877	NC64-00231	EFN59662	56.5	42	32	20	12	12	56.5	39.3178	29.1481	17.7255	10.6486	9.2389
15526	NC64-00232	EFN59998	100	96	99	93	46	26	100	89.8694	90.177	82.4236	40.8195	20.0176	DNA-binding protein HU
133157	NC64-00233	EFN59999	0	0	0	0	0	0	0	0	0	0	0	0	KEGG:fabG; 3-oxoacyl-[acyl-carrier protein] reductase [EC:1.1.1.100]
133158	NC64-00234	EFN59663	0	0	0	0	0	0	0	0	0	0	0	0	KEGG:E1.1.1.62, HSD17B; estradiol 17beta-dehydrogenase [EC:1.1.1.62]
133159	NC64-00235	EFN59664	0	1	1	1	0	1	0	0.936139	0.910878	0.886275	0	0.769909	KOG:Dehydrogenases with different specificities (related to short-chain alcohol dehydrogenases)
29209	NC64-00236	EFN60000	38	45	44	39	15	14	38	42.1263	40.0786	34.5647	13.3107	10.7787	KEGG:ACSL, fadD; long-chain acyl-CoA synthetase [EC:6.2.1.3]
133163	NC64-00237	EFN60001	0	0	0	0	0	0	0	0	0	0	0	0	KOG:Reductases with broad range of substrate specificities
13941	NC64-00238	EFN60002	0	0	0	0	1	0	0	0	0	0	0.88738	0	KEGG:E1.1.1.102; 3-dehydrosphinganine reductase [EC:1.1.1.102]
49465	NC64-00239	EFN59665	0	0	0	0	0	0	0	0	0	0	0	0	KEGG:NOL, NYC1; chlorophyll(ide) b reductase [EC:1.1.1.294]
18410	NC64-00240	EFN60003	8	13	13	12	11	11	8	12.1698	11.8414	10.6353	9.76118	8.46899	KEGG:SRD5A1; 3-oxo-5-alpha-steroid 4-dehydrogenase 1 [EC:1.3.99.5]
48072	NC64-00241	EFN60004	1488	1641	1706	1834	2007	2410	1488	1536.2	1553.96	1625.43	1780.97	1855.48	KEGG:RP-S27Ae, RPS27A; small subunit ribosomal protein S27Ae
56500	NC64-00242	EFN59666	28	30	23	17	11	11	28	28.0842	20.9502	15.0667	9.76118	8.46899	KEGG:ACIN1, ACINUS; apoptotic chromatin condensation inducer in the nucleus
133169	NC64-00243	EFN60005	0	0	1	0	0	0	0	0	0.910878	0	0	0
56501	NC64-00244	EFN59667	6	8	7	8	3	3	6	7.48911	6.37615	7.0902	2.66214	2.30973	KOG:Predicted short chain-type dehydrogenase
59533	NC64-00245	EFN59668	47	46	37	39	30	28	47	43.0624	33.7025	34.5647	26.6214	21.5574	KEGG:NDUFA13; NADH dehydrogenase (ubiquinone) 1 alpha subcomplex 13 [EC:1.6.5.3 1.6.99.3]
133173	NC64-00246	EFN60006	5	5	3	2	2	2	5	4.6807	2.73264	1.77255	1.77476	1.53982	KOG:Dehydrogenases with different specificities (related to short-chain alcohol dehydrogenases)
49470	NC64-00247	EFN59669	2	2	1	1	1	1	2	1.87228	0.910878	0.886275	0.88738	0.769909	KEGG:fabG; 3-oxoacyl-[acyl-carrier protein] reductase [EC:1.1.1.100]
133175	NC64-00248	EFN60007	1	1	1	0	1	1	1	0.936139	0.910878	0	0.88738	0.769909	KOG:Predicted dehydrogenase
133176	NC64-00249	EFN60008	3	3	3	4	2	2	3	2.80842	2.73264	3.5451	1.77476	1.53982
133177	NC64-00250	EFN59670	0	0	0	0	0	0	0	0	0	0	0	0	KEGG:fabG; 3-oxoacyl-[acyl-carrier protein] reductase [EC:1.1.1.100]
133178	NC64-00251	EFN60009	2	2	2	2	2	3	2	1.87228	1.82176	1.77255	1.77476	2.30973	KEGG:E1.1.1.206; tropine dehydrogenase [EC:1.1.1.206]
33524	NC64-00252	EFN60010	15	15	14	10	5	6	15	14.0421	12.7523	8.86275	4.4369	4.61945	KOG:Predicted transporter (major facilitator superfamily)
33527	NC64-00253	EFN59671	0	0	0	0	0	0	0	0	0	0	0	0
133181	NC64-00254	EFN59672	1	1	0	0	0	0	1	0.936139	0	0	0	0
48400	NC64-00255	EFN60011	7	7	6	6	4	2	7	6.55297	5.46527	5.31765	3.54952	1.53982	KOG:Reductases with broad range of substrate specificities
55933	NC64-00256	EFN60012	45	39	33	30	13	12	45	36.5094	30.059	26.5883	11.5359	9.2389	KEGG:PSMD6, RPN7; 26S proteasome regulatory subunit N7
133184	NC64-00257	EFN59673	2	2	2	1	1	1	2	1.87228	1.82176	0.886275	0.88738	0.769909	KOG:Dehydrogenases with different specificities (related to short-chain alcohol dehydrogenases)
133185	NC64-00258	EFN60013	0	0	0	0	0	0	0	0	0	0	0	0	KEGG:SDR16C5; all-trans-retinol dehydrogenase (NAD+) [EC:1.1.1.105]
133188	NC64-00259	EFN59674	0	0	0	0	0	0	0	0	0	0	0	0	KOG:Predicted dehydrogenase
15412	NC64-00260	EFN59675	9	7	5	8	8	8	9	6.55297	4.55439	7.0902	7.09904	6.15927	KOG:Kinesin-like protein
133191	NC64-00261	EFN59676	13	17	14	15	8	8	13	15.9144	12.7523	13.2941	7.09904	6.15927
56509	NC64-00262	EFN60014	6	4	3	4	2	2	6	3.74456	2.73264	3.5451	1.77476	1.53982	KEGG:DHRS4; dehydrogenase/reductase SDR family member 4 [EC:1.1.-.-]
14045	NC64-00263	EFN59677	2	3	2	2	1	3	2	2.80842	1.82176	1.77255	0.88738	2.30973	KOG:Dehydrogenases with different specificities (related to short-chain alcohol dehydrogenases)
18254	NC64-00264	EFN59678	0	0	0	1	0	0	0	0	0	0.886275	0	0	KEGG:DECR2; peroxisomal 2,4-dienoyl-CoA reductase [EC:1.3.1.34]
133196	NC64-00265	EFN60015	0	0	0	0	0	0	0	0	0	0	0	0	KOG:Dehydrogenases with different specificities (related to short-chain alcohol dehydrogenases)
133197	NC64-00266	EFN59679	1	2	2	2	2	3	1	1.87228	1.82176	1.77255	1.77476	2.30973	KEGG:fabG; 3-oxoacyl-[acyl-carrier protein] reductase [EC:1.1.1.100]
133199	NC64-00267	EFN59680	2	2	1	1	1	1	2	1.87228	0.910878	0.886275	0.88738	0.769909	KOG:Dehydrogenases with different specificities (related to short-chain alcohol dehydrogenases)
133200	NC64-00268	EFN59681	18	15	8	5	3	3	18	14.0421	7.28703	4.43138	2.66214	2.30973
133201	NC64-00269	EFN60016	2	1	0	1	0	1	2	0.936139	0	0.886275	0	0.769909	KEGG:fabG; 3-oxoacyl-[acyl-carrier protein] reductase [EC:1.1.1.100]
133202	NC64-00270	EFN59682	0	0	0	0	1	0	0	0	0	0	0.88738	0
9420	NC64-00271	EFN60017	1	1	0	0	0	0	1	0.936139	0	0	0	0
133204	NC64-00272	EFN60018	2	1	1	0	0	1	2	0.936139	0.910878	0	0	0.769909
133205	NC64-00273	EFN59683	6	5	5	4	3	3	6	4.6807	4.55439	3.5451	2.66214	2.30973
133208	NC64-00274	EFN60019	34	41	30	18	6	4	34	38.3817	27.3264	15.953	5.32428	3.07963
56513	NC64-00275	EFN59684	0	0	0	0	0	0	0	0	0	0	0	0	KEGG:fabG; 3-oxoacyl-[acyl-carrier protein] reductase [EC:1.1.1.100]
11046	NC64-00276	EFN60020	0	0	0	0	1	1	0	0	0	0	0.88738	0.769909	KOG:17 beta-hydroxysteroid dehydrogenase type 3, HSD17B3
133211	NC64-00277	EFN60021	25	22	21	19	8	7	25	20.5951	19.1284	16.8392	7.09904	5.38936	KOG:Membrane coat complex Retromer, subunit VPS29/PEP11
59535	NC64-00278	EFN60022	13	13	10	8	5	5	13	12.1698	9.10878	7.0902	4.4369	3.84954	KOG:Uncharacterized conserved protein, contains TraB domain
133216	NC64-00279	EFN60023	0	0	0	0	0	0	0	0	0	0	0	0	KEGG:fabG; 3-oxoacyl-[acyl-carrier protein] reductase [EC:1.1.1.100]
133217	NC64-00280	EFN60024	5	4	3	3	1	1	5	3.74456	2.73264	2.65883	0.88738	0.769909	KEGG:E1.3.1.33, por; protochlorophyllide reductase [EC:1.3.1.33]
133218	NC64-00281	EFN59685	4	3	4	3	4	5	4	2.80842	3.64351	2.65883	3.54952	3.84954	KOG:Reductases with broad range of substrate specificities
133219	NC64-00282	EFN59686	3	4	4	5	5	7	3	3.74456	3.64351	4.43138	4.4369	5.38936	KOG:Soluble epoxide hydrolase
133220	NC64-00283	EFN59687	0	0	0	0	0	0	0	0	0	0	0	0
133221	NC64-00284	EFN60025	0	0	0	0	0	0	0	0	0	0	0	0	KOG:Dehydrogenases with different specificities (related to short-chain alcohol dehydrogenases)
133222	NC64-00285	EFN60026	1	1	0	2	1	2	1	0.936139	0	1.77255	0.88738	1.53982	KOG:Predicted short chain-type dehydrogenase
14465	NC64-00286	EFN60027	0	0	1	0	1	1	0	0	0.910878	0	0.88738	0.769909	KEGG:RDH11; retinol dehydrogenase 11 [EC:1.1.1.-]
133224	NC64-00287	EFN60028	22	18.5	17	13.5	9	5	22	17.3186	15.4849	11.9647	7.98642	3.84954	KOG:C-type lectin
133227	NC64-00288	EFN59688	34	36	32	26	15	13	34	33.701	29.1481	23.0432	13.3107	10.0088	KOG:Galactosyltransferases
18624	NC64-00289	EFN60029	118.5	115	110.5	89	44	49	118.5	107.656	100.652	78.8785	39.0447	37.7255	KOG:Predicted pilin-like transcription factor
33543	NC64-00290	EFN59689	168	148	158	152	84	59	168	138.549	143.919	134.714	74.5399	45.4246	KEGG:FDPS; farnesyl diphosphate synthase [EC:2.5.1.1 2.5.1.10]
133230	NC64-00291	EFN59690	0	0	1	1	1	1	0	0	0.910878	0.886275	0.88738	0.769909	KOG:Dehydrogenases with different specificities (related to short-chain alcohol dehydrogenases)
133231	NC64-00292	EFN59691	0	0	0	0	0	1	0	0	0	0	0	0.769909	KOG:Predicted ATPase
33545	NC64-00293	EFN59692	9	8	6	4	2	3	9	7.48911	5.46527	3.5451	1.77476	2.30973	KOG:Predicted ATPase
133234	NC64-00294	EFN59693	0	0	0	0	0	1	0	0	0	0	0	0.769909	KOG:Nuclear receptor coregulator SMRT/SMRTER, contains Myb-like domains
133235	NC64-00295	EFN59694	192	178	174	168	93	63	192	166.633	158.493	148.894	82.5263	48.5042	KOG:Putative transcription factor HALR/MLL3, involved in embryonic development
133236	NC64-00296	EFN60030	7	7	4	4	3	3	7	6.55297	3.64351	3.5451	2.66214	2.30973	KEGG:PRDX6; peroxiredoxin 6, 1-Cys peroxiredoxin [EC:1.11.1.7 1.11.1.15 3.1.1.-]
56519	NC64-00297	EFN59695	270	284	287	255	102	71	270	265.864	261.422	226	90.5128	54.6635	KEGG:glgC; glucose-1-phosphate adenylyltransferase [EC:2.7.7.27]
133240	NC64-00298	EFN59696	1	1	1	2	1	2	1	0.936139	0.910878	1.77255	0.88738	1.53982
133241	NC64-00299	EFN60031	1	0	1	1.5	3	4	1	0	0.910878	1.32941	2.66214	3.07963	KOG:Thioredoxin-like protein
133242	NC64-00300	EFN59697	9	9	9	8	6	7	9	8.42525	8.19791	7.0902	5.32428	5.38936
33552	NC64-00301	EFN59698	35	41	37	42.5	37.5	41	35	38.3817	33.7025	37.6667	33.2767	31.5663	KEGG:LOX2S; lipoxygenase [EC:1.13.11.12]
133245	NC64-00302	EFN60032	3	4	4	3	2	2	3	3.74456	3.64351	2.65883	1.77476	1.53982
133246	NC64-00303	EFN60033	15	15	9	8	3	3	15	14.0421	8.19791	7.0902	2.66214	2.30973
49501	NC64-00304	EFN60034	1	0	0	0	1	0	1	0	0	0	0.88738	0
49502	NC64-00305	EFN59699	4	8	3	3	1	0	4	7.48911	2.73264	2.65883	0.88738	0
11319	NC64-00306	EFN59700	8	5	6	2	1	1	8	4.6807	5.46527	1.77255	0.88738	0.769909	KOG:Alkyl hydroperoxide reductase, thiol specific antioxidant and related enzymes
49503	NC64-00307	EFN60035	1	2	1	2	2	1	1	1.87228	0.910878	1.77255	1.77476	0.769909	KEGG:DUR1; urea carboxylase / allophanate hydrolase [EC:6.3.4.6 3.5.1.54]
133253	NC64-00308	EFN60036	0	0	0	0	0	1	0	0	0	0	0	0.769909	KEGG:selD, SEPHS; selenide, water dikinase [EC:2.7.9.3]
133254	NC64-00309	EFN60037	2	3	3	4	4	4	2	2.80842	2.73264	3.5451	3.54952	3.07963
133255	NC64-00310	EFN59701	0	0	1	1	2	3	0	0	0.910878	0.886275	1.77476	2.30973	KEGG:hemB, ALAD; porphobilinogen synthase [EC:4.2.1.24]
133256	NC64-00311	EFN60038	12	8	9	7	3	3	12	7.48911	8.19791	6.20393	2.66214	2.30973
133257	NC64-00312	EFN59702	36	30	21	19	12	10	36	28.0842	19.1284	16.8392	10.6486	7.69909	KOG:Uncharacterized conserved protein
49508	NC64-00313	EFN60039	0	0	0	0	0	0	0	0	0	0	0	0
133259	NC64-00314	EFN59703	0	2	1	2	0	1	0	1.87228	0.910878	1.77255	0	0.769909
133260	NC64-00315	EFN59704	2	2	1	1	1	1	2	1.87228	0.910878	0.886275	0.88738	0.769909	KEGG:NNT; NAD(P) transhydrogenase [EC:1.6.1.2]
133261	NC64-00316	EFN59705	10	7	4	3	2	2	10	6.55297	3.64351	2.65883	1.77476	1.53982	KOG:FOG: Zn-finger
133263	NC64-00317	EFN60040	4	3	2	2	1	1	4	2.80842	1.82176	1.77255	0.88738	0.769909	KEGG:RPP25; ribonucleases P/MRP protein subunit RPP25 [EC:3.1.26.5]
133264	NC64-00318	EFN59706	2	2	2	2	1	1	2	1.87228	1.82176	1.77255	0.88738	0.769909	KEGG:XDH; xanthine dehydrogenase/oxidase [EC:1.17.1.4 1.17.3.2]
133265	NC64-00319	EFN59707	1	2	2	2	3	4	1	1.87228	1.82176	1.77255	2.66214	3.07963	KEGG:E1.2.1.3; aldehyde dehydrogenase (NAD+) [EC:1.2.1.3]
33556	NC64-00320	EFN59708	17	17	15	14	9	10	17	15.9144	13.6632	12.4079	7.98642	7.69909	KOG:Putative DEAD-box RNA helicase DDX1
133267	NC64-00321	EFN60041	6	6	4	3	2	1	6	5.61683	3.64351	2.65883	1.77476	0.769909	KEGG:E1.2.1.9, gapN; glyceraldehyde-3-phosphate dehydrogenase (NADP) [EC:1.2.1.9]
133268	NC64-00322	EFN59709	6	6	7	2	2	2	6	5.61683	6.37615	1.77255	1.77476	1.53982	KEGG:E1.1.1.2, adh; alcohol dehydrogenase (NADP+) [EC:1.1.1.2]
133269	NC64-00323	EFN60042	2	2	1	1	0	0	2	1.87228	0.910878	0.886275	0	0
49515	NC64-00324	EFN59710	2	2	1	1	1	1	2	1.87228	0.910878	0.886275	0.88738	0.769909	KOG:Voltage-gated shaker-like K+ channel, subunit beta/KCNAB
133271	NC64-00325	EFN60043	3	3	3	3	2	1	3	2.80842	2.73264	2.65883	1.77476	0.769909
133272	NC64-00326	EFN60044	2	1	1	1	1	0	2	0.936139	0.910878	0.886275	0.88738	0	KEGG:E1.1.1.2, adh; alcohol dehydrogenase (NADP+) [EC:1.1.1.2]
133273	NC64-00327	EFN60045	0	0	0	0	0	0	0	0	0	0	0	0
133274	NC64-00328	EFN59711	0	1	1	1	0	1	0	0.936139	0.910878	0.886275	0	0.769909
133275	NC64-00329	EFN60046	0	0	0	0	0	0	0	0	0	0	0	0	KOG:Voltage-gated shaker-like K+ channel, subunit beta/KCNAB
56526	NC64-00330	EFN60047	30	35	22	20	12	11	30	32.7649	20.0393	17.7255	10.6486	8.46899	KOG:Signaling protein SWIFT and related BRCT domain proteins
133277	NC64-00331	EFN59712	0	0	0	0	0	0	0	0	0	0	0	0
133278	NC64-00332	EFN59713	18	23	29	20	21	26	18	21.5312	26.4155	17.7255	18.635	20.0176	KOG:Translational repressor Pumilio/PUF3 and related RNA-binding proteins (Puf superfamily)
133279	NC64-00333	EFN59714	11	15	13	13	10	9	11	14.0421	11.8414	11.5216	8.8738	6.92918	KOG:Calcium-responsive transcription coactivator
133280	NC64-00334	EFN59715	8	8	3	3	2	2	8	7.48911	2.73264	2.65883	1.77476	1.53982
133281	NC64-00335	EFN60048	9	9	7	7	4	3	9	8.42525	6.37615	6.20393	3.54952	2.30973	KEGG:E1.1.1.2, adh; alcohol dehydrogenase (NADP+) [EC:1.1.1.2]
133282	NC64-00336	EFN59716	0	0	0	0	0	0	0	0	0	0	0	0	KOG:Voltage-gated shaker-like K+ channel, subunit beta/KCNAB
133284	NC64-00337	EFN59717	4	3	1	1	1	1	4	2.80842	0.910878	0.886275	0.88738	0.769909
133286	NC64-00338	EFN60049	0	0	0	0	0	0	0	0	0	0	0	0
15257	NC64-00339	EFN60050	0	0	1	0	0	1	0	0	0.910878	0	0	0.769909	KOG:Voltage-gated shaker-like K+ channel, subunit beta/KCNAB
133288	NC64-00340	EFN60051	0	0	0	1	0	0	0	0	0	0.886275	0	0
56528	NC64-00341	EFN59718	5	6	4	5	5	6	5	5.61683	3.64351	4.43138	4.4369	4.61945
133291	NC64-00342	EFN59719	35	43	45	37	20	20	35	40.254	40.9895	32.7922	17.7476	15.3982
133292	NC64-00343	EFN59720	154	170	164	176	151	138.5	154	159.144	149.384	155.984	133.994	106.632	KOG:Pleiotropic drug resistance proteins (PDR1-15), ABC superfamily
133293	NC64-00344	EFN60052	4	4	6	6	5	6	4	3.74456	5.46527	5.31765	4.4369	4.61945	KOG:Voltage-gated shaker-like K+ channel, subunit beta/KCNAB
133294	NC64-00345	EFN59721	524	543	481.5	588.5	567.5	564.5	524	508.324	438.588	521.573	503.588	434.613
133296	NC64-00346	EFN59722	91	93	99	108	106	114	91	87.0609	90.177	95.7177	94.0623	87.7696	KOG:Transcription factor EVX1, contains HOX domain
133298	NC64-00347	EFN59723	0	1	0	1	0	1	0	0.936139	0	0.886275	0	0.769909	KEGG:E1.1.1.122; D-threo-aldose 1-dehydrogenase [EC:1.1.1.122]
17423	NC64-00348	EFN59724	1	1	1	2	2	2	1	0.936139	0.910878	1.77255	1.77476	1.53982	KEGG:E1.1.1.2, adh; alcohol dehydrogenase (NADP+) [EC:1.1.1.2]
133300	NC64-00349	EFN60053	14	13	9	8	4	4	14	12.1698	8.19791	7.0902	3.54952	3.07963	KOG:ATPase component of ABC transporters with duplicated ATPase domains/Translation elongation factor EF-3b
133303	NC64-00350	EFN60054	0	0	0	0	0	0	0	0	0	0	0	0	KOG:Voltage-gated shaker-like K+ channel, subunit beta/KCNAB
133304	NC64-00351	EFN59725	0	0	1	1	1	1	0	0	0.910878	0.886275	0.88738	0.769909	KEGG:E5.1.3.3, galM; aldose 1-epimerase [EC:5.1.3.3]
56531	NC64-00352	EFN60055	1	0	2	1	1	2	1	0	1.82176	0.886275	0.88738	1.53982
133308	NC64-00353	EFN59726	3	4	3	2	2	2	3	3.74456	2.73264	1.77255	1.77476	1.53982	KEGG:E5.1.3.3, galM; aldose 1-epimerase [EC:5.1.3.3]
49534	NC64-00354	EFN60056	2	3	2	3	2	3	2	2.80842	1.82176	2.65883	1.77476	2.30973	KOG:Uncharacterized enzymes related to aldose 1-epimerase
56532	NC64-00355	EFN59727	196	190	184.5	164.5	74	64	196	177.866	168.057	145.792	65.6661	49.2742	KEGG:E4.1.1.49, pckA; phosphoenolpyruvate carboxykinase (ATP) [EC:4.1.1.49]
133312	NC64-00356	EFN59728	0	0	1	1	1	2	0	0	0.910878	0.886275	0.88738	1.53982	KEGG:E5.1.3.3, galM; aldose 1-epimerase [EC:5.1.3.3]
133315	NC64-00357	EFN60057	3	3	3	3	2	2	3	2.80842	2.73264	2.65883	1.77476	1.53982
133319	NC64-00358	EFN60058	1	0	0	0	0	1	1	0	0	0	0	0.769909	KEGG:ALG14; beta-1,4-N-acetylglucosaminyltransferase [EC:2.4.1.141]
133320	NC64-00359	EFN59729	0	0	0	0	0	0	0	0	0	0	0	0	KEGG:ALG6; alpha-1,3-glucosyltransferase [EC:2.4.1.267]
48407	NC64-00360	EFN60059	11	13	11	11	5	5	11	12.1698	10.0197	9.74903	4.4369	3.84954	aldo/keto reductase
133322	NC64-00361	EFN59730	32	36	39	27	14	10	32	33.701	35.5243	23.9294	12.4233	7.69909	KOG:Zinc-binding protein of the histidine triad (HIT) family
133324	NC64-00362	EFN59731	104	128	106	61	35	31	104	119.826	96.5531	54.0628	31.0583	23.8672
133325	NC64-00363	EFN60060	19	16	16	15	4	6	19	14.9782	14.5741	13.2941	3.54952	4.61945	KOG:Predicted Fe-S oxidoreductase
133326	NC64-00364	EFN59732	19	16	15	13.5	7	7	19	14.9782	13.6632	11.9647	6.21166	5.38936	KOG:Protein involved in vacuole import and degradation
133327	NC64-00365	EFN60061	13	13	12	8	4	5	13	12.1698	10.9305	7.0902	3.54952	3.84954
133328	NC64-00366	EFN59733	0	0	0	0	0	0	0	0	0	0	0	0
133329	NC64-00367	EFN59734	19	17	8	6	3	5	19	15.9144	7.28703	5.31765	2.66214	3.84954	KOG:TATA-box binding protein (TBP), component of TFIID and TFIIIB
133330	NC64-00368	EFN60062	4	3	3	3	3	2	4	2.80842	2.73264	2.65883	2.66214	1.53982	KEGG:ALG8; alpha-1,3-glucosyltransferase [EC:2.4.1.265]
56535	NC64-00369	EFN59735	1	1	0	1	1	1	1	0.936139	0	0.886275	0.88738	0.769909	KOG:D-arabinono-1, 4-lactone oxidase
49546	NC64-00370	EFN60063	0	0	0	0	0	1	0	0	0	0	0	0.769909	KEGG:E3.2.1.1, amyA, malS; alpha-amylase [EC:3.2.1.1]
133336	NC64-00371	EFN59736	1	2	1	1	1	1	1	1.87228	0.910878	0.886275	0.88738	0.769909	KEGG:E3.2.1.1, amyA, malS; alpha-amylase [EC:3.2.1.1]
133338	NC64-00372	EFN59737	0	0	0	0	0	0	0	0	0	0	0	0	KOG:Alpha-amylase
133340	NC64-00373	EFN60064	3	3	3	2	2	3	3	2.80842	2.73264	1.77255	1.77476	2.30973	KEGG:E2.4.1.18, glgB; 1,4-alpha-glucan branching enzyme [EC:2.4.1.18]
133341	NC64-00374	EFN59738	0	0	0	1	0	1	0	0	0	0.886275	0	0.769909
133342	NC64-00375	EFN59739	2	3	6	3	4	6	2	2.80842	5.46527	2.65883	3.54952	4.61945	KEGG:E2.4.1.18, glgB; 1,4-alpha-glucan branching enzyme [EC:2.4.1.18]
18676	NC64-00376	EFN60065	3	3	2	2	0	0	3	2.80842	1.82176	1.77255	0	0
49552	NC64-00377	EFN59740	0	0	0	0	0	0	0	0	0	0	0	0	KOG:1,4-alpha-glucan branching enzyme/starch branching enzyme II
133347	NC64-00378	EFN59741	0	0	0	0	1	1	0	0	0	0	0.88738	0.769909	KEGG:MAN2B1, LAMAN; lysosomal alpha-mannosidase [EC:3.2.1.24]
56537	NC64-00379	EFN60066	1	1	1	1	1	1	1	0.936139	0.910878	0.886275	0.88738	0.769909	KEGG:gatA; aspartyl-tRNA(Asn)/glutamyl-tRNA (Gln) amidotransferase subunit A [EC:6.3.5.6 6.3.5.7]
133350	NC64-00380	EFN59742	0	0	0	0	0	0	0	0	0	0	0	0	KEGG:gatA; aspartyl-tRNA(Asn)/glutamyl-tRNA (Gln) amidotransferase subunit A [EC:6.3.5.6 6.3.5.7]
133351	NC64-00381	EFN60067	0	0	0	0	0	0	0	0	0	0	0	0	KOG:Amidases
48410	NC64-00382	EFN60068	0	0	0	0	1	1	0	0	0	0	0.88738	0.769909	KEGG:gatA; aspartyl-tRNA(Asn)/glutamyl-tRNA (Gln) amidotransferase subunit A [EC:6.3.5.6 6.3.5.7]
48411	NC64-00383	EFN59743	0	0	0	0	1	2	0	0	0	0	0.88738	1.53982	KEGG:E3.5.4.3, guaD; guanine deaminase [EC:3.5.4.3]
33566	NC64-00384	EFN60069	3	3	2	3	2	3	3	2.80842	1.82176	2.65883	1.77476	2.30973	KEGG:E3.5.2.2, DPYS; dihydropyrimidinase [EC:3.5.2.2]
48412	NC64-00385	EFN59744	10	12	9	6	5	4	10	11.2337	8.19791	5.31765	4.4369	3.07963	KEGG:DLAT, aceF, pdhC; pyruvate dehydrogenase E2 component (dihydrolipoamide acetyltransferase) [EC:2.3.1.12]
29265	NC64-00386	EFN60070	39	37	30	19	10	9	39	34.6371	27.3264	16.8392	8.8738	6.92918
133360	NC64-00387	EFN60071	0	0	0	0	0	0	0	0	0	0	0	0	KEGG:E3.5.2.5, allB; allantoinase [EC:3.5.2.5]
133361	NC64-00388	EFN59745	0	0	0	0	0	0	0	0	0	0	0	0	KOG:Amine oxidase
18419	NC64-00389	EFN59746	1	1	1	1	1	0	1	0.936139	0.910878	0.886275	0.88738	0
133364	NC64-00390	EFN60072	63	93	99	93	77	76	63	87.0609	90.177	82.4236	68.3283	58.5131	KEGG:E1.2.1.3; aldehyde dehydrogenase (NAD+) [EC:1.2.1.3]
59537	NC64-00391	EFN60073	34	37	36	29	13	11	34	34.6371	32.7916	25.702	11.5359	8.46899	KEGG:fabI; enoyl-[acyl-carrier protein] reductase I [EC:1.3.1.9]
59538	NC64-00392	EFN59747	4	3	2	2	2	1	4	2.80842	1.82176	1.77255	1.77476	0.769909	KOG:Amine oxidase
133367	NC64-00393	EFN60074	0	0	0	0	0	0	0	0	0	0	0	0	KOG:Amine oxidase
17664	NC64-00394	EFN60075	0	1	1	1	1	1	0	0.936139	0.910878	0.886275	0.88738	0.769909	KOG:Amine oxidase
133370	NC64-00395	EFN60076	0	0	0	0	0	0	0	0	0	0	0	0
133371	NC64-00396	EFN59748	13	11	9	11	7	6	13	10.2975	8.19791	9.74903	6.21166	4.61945	KOG:Nuclear receptor coregulator SMRT/SMRTER, contains Myb-like domains
133372	NC64-00397	EFN59749	6	6	5	4	4	4	6	5.61683	4.55439	3.5451	3.54952	3.07963
133373	NC64-00398	EFN59750	10	9	9	9	8	8	10	8.42525	8.19791	7.97648	7.09904	6.15927
133374	NC64-00399	EFN59751	5	6	4	3	1	1	5	5.61683	3.64351	2.65883	0.88738	0.769909	KOG:Flavin-containing amine oxidase
133375	NC64-00400	EFN60077	2	1	1	1	1	1	2	0.936139	0.910878	0.886275	0.88738	0.769909	KOG:Protoporphyrinogen oxidase
133376	NC64-00401	EFN59752	1	1	1	1	0	1	1	0.936139	0.910878	0.886275	0	0.769909	KOG:Amine oxidase
56546	NC64-00402	EFN59753	5	6	5	6	5	4	5	5.61683	4.55439	5.31765	4.4369	3.07963	KEGG:ZDS, crtQ; zeta-carotene desaturase [EC:1.3.5.6]
133379	NC64-00403	EFN60078	0	0	0	0	0	0	0	0	0	0	0	0	KOG:Amine oxidase
133380	NC64-00404	EFN60079	0	0	0	0	0	0	0	0	0	0	0	0	KOG:Amine oxidase
133381	NC64-00405	EFN60080	2	6	5	5	3	2	2	5.61683	4.55439	4.43138	2.66214	1.53982
13604	NC64-00406	EFN59754	1	1	1	1	1	1	1	0.936139	0.910878	0.886275	0.88738	0.769909	KOG:Amine oxidase
133386	NC64-00407	EFN60081	7	8	6	4	2	3	7	7.48911	5.46527	3.5451	1.77476	2.30973	KEGG:GOT2; aspartate aminotransferase, mitchondrial [EC:2.6.1.1]
56549	NC64-00408	EFN60082	94	97	100	109	107	111	94	90.8055	91.0878	96.604	94.9497	85.4599	KOG:CREB binding protein/P300 and related TAZ Zn-finger proteins
133389	NC64-00409	EFN59755	36	36	32	27	20	23	36	33.701	29.1481	23.9294	17.7476	17.7079
18295	NC64-00410	EFN60083	3	3	2	1	1	1	3	2.80842	1.82176	0.886275	0.88738	0.769909	KEGG:AADAT, KAT2; kynurenine/2-aminoadipate aminotransferase [EC:2.6.1.7 2.6.1.39]
48415	NC64-00411	EFN59756	1	1	1	1	0	0	1	0.936139	0.910878	0.886275	0	0	KEGG:bioF; 8-amino-7-oxononanoate synthase [EC:2.3.1.47]
133392	NC64-00412	EFN60084	4	3	2	1	1	1	4	2.80842	1.82176	0.886275	0.88738	0.769909	KEGG:GPT, ALT; alanine transaminase [EC:2.6.1.2]
133393	NC64-00413	EFN59757	3	3	2	2	2	1	3	2.80842	1.82176	1.77255	1.77476	0.769909	KEGG:CCBL; kynurenine---oxoglutarate transaminase / cysteine-S-conjugate beta-lyase / glutamine---phenylpyruvate transaminase [EC:2.6.1.7 4.4.1.13 2.6.1.64]
133394	NC64-00414	EFN60085	9	8	7	6	2	2	9	7.48911	6.37615	5.31765	1.77476	1.53982	KOG:Predicted alanine-glyoxylate aminotransferase
133395	NC64-00415	EFN60086	1	1	0	1	1	1	1	0.936139	0	0.886275	0.88738	0.769909	KEGG:hemL; glutamate-1-semialdehyde 2,1-aminomutase [EC:5.4.3.8]
133396	NC64-00416	EFN59758	1	0	0	0	0	1	1	0	0	0	0	0.769909	KEGG:E2.6.1.62, bioA; adenosylmethionine-8-amino-7-oxononanoate aminotransferase [EC:2.6.1.62]
14787	NC64-00417	EFN60087	0	0	0	0	0	0	0	0	0	0	0	0
49581	NC64-00418	EFN60088	2	2	2	3	2	1	2	1.87228	1.82176	2.65883	1.77476	0.769909	KEGG:E2.6.1.11, argD; acetylornithine aminotransferase [EC:2.6.1.11]
18754	NC64-00419	EFN60089	37	38	25	23	13	16	37	35.5733	22.772	20.3843	11.5359	12.3185	KEGG:E3.5.4.5, cdd; cytidine deaminase [EC:3.5.4.5]
133404	NC64-00420	EFN60090	23	57	40	32	19	19	23	53.3599	36.4351	28.3608	16.8602	14.6283	taurine catabolism dioxygenase
133405	NC64-00421	EFN60091	1	1	1	0	0	0	1	0.936139	0.910878	0	0	0
56551	NC64-00422	EFN59759	8	19	17	12	7	6	8	17.7866	15.4849	10.6353	6.21166	4.61945	KOG:Gamma-butyrobetaine,2-oxoglutarate dioxygenase
133407	NC64-00423	EFN60092	6	8	6	6	5	5	6	7.48911	5.46527	5.31765	4.4369	3.84954	KEGG:E2.6.1.42, ilvE; branched-chain amino acid aminotransferase [EC:2.6.1.42]
133408	NC64-00424	EFN59760	9	20	17	12	7	6	9	18.7228	15.4849	10.6353	6.21166	4.61945	KOG:Gamma-butyrobetaine,2-oxoglutarate dioxygenase
133409	NC64-00425	EFN60093	1	1	1	1	1	1	1	0.936139	0.910878	0.886275	0.88738	0.769909	KEGG:AGXT; alanine-glyoxylate transaminase / serine-glyoxylate transaminase / serine-pyruvate transaminase [EC:2.6.1.44 2.6.1.45 2.6.1.51]
133410	NC64-00426	EFN60094	6	6	3	2	2	2	6	5.61683	2.73264	1.77255	1.77476	1.53982	KEGG:AGXT; alanine-glyoxylate transaminase / serine-glyoxylate transaminase / serine-pyruvate transaminase [EC:2.6.1.44 2.6.1.45 2.6.1.51]
133411	NC64-00427	EFN60095	3	3	3	3	2	2	3	2.80842	2.73264	2.65883	1.77476	1.53982	KEGG:iscS, NFS1; cysteine desulfurase [EC:2.8.1.7]
133412	NC64-00428	EFN59761	2	3	2	1	2	2	2	2.80842	1.82176	0.886275	1.77476	1.53982	KOG:Cysteine desulfurase NFS1
133414	NC64-00429	EFN59762	27	25	12	9	4	4	27	23.4035	10.9305	7.97648	3.54952	3.07963	KOG:Thioredoxin binding protein TBP-2/VDUP1
133415	NC64-00430	EFN59763	17	16	10	6	4	4	17	14.9782	9.10878	5.31765	3.54952	3.07963
49587	NC64-00431	EFN60096	4	5	4	5	2	1	4	4.6807	3.64351	4.43138	1.77476	0.769909	KOG:Cysteine desulfurase NFS1
59539	NC64-00432	EFN59764	10	7	6	6	3	3	10	6.55297	5.46527	5.31765	2.66214	2.30973	KOG:Predicted membrane protein
17435	NC64-00433	EFN60097	0	0	1	1	1	2	0	0	0.910878	0.886275	0.88738	1.53982
59540	NC64-00434	EFN59765	8	9	7	5	3	4	8	8.42525	6.37615	4.43138	2.66214	3.07963	KEGG:iscS, NFS1; cysteine desulfurase [EC:2.8.1.7]
133422	NC64-00435	EFN60098	7	5	4	4	3	4	7	4.6807	3.64351	3.5451	2.66214	3.07963
133423	NC64-00436	EFN59766	0	0	1	1	1	3	0	0	0.910878	0.886275	0.88738	2.30973	KOG:Molybdenum cofactor sulfurase
133425	NC64-00437	EFN60099	15	23	21	15	11	11	15	21.5312	19.1284	13.2941	9.76118	8.46899
133426	NC64-00438	EFN60100	47	45	41	43	27	27	47	42.1263	37.346	38.1098	23.9593	20.7875	KEGG:MDN1, REA1; midasin
133427	NC64-00439	EFN60101	33	33	27	27	17	16	33	30.8926	24.5937	23.9294	15.0855	12.3185	KEGG:MDN1, REA1; midasin
49595	NC64-00440	EFN59767	0	0	0	0	0	0	0	0	0	0	0	0	KOG:Ammonium transporter RHBG
133430	NC64-00441	EFN60102	39	35	37	22	11	10	39	32.7649	33.7025	19.4981	9.76118	7.69909	KOG:Phosphatidylinositol transfer protein PDR16 and related proteins
133431	NC64-00442	EFN60103	1	1	1	1	1	0	1	0.936139	0.910878	0.886275	0.88738	0	KOG:Ammonia permease
49597	NC64-00443	EFN60104	20	18	18	16	7	7	20	16.8505	16.3958	14.1804	6.21166	5.38936	KOG:RNA polymerase I transcription factor UAF
56556	NC64-00444	EFN59768	8	8	7	6	2	3	8	7.48911	6.37615	5.31765	1.77476	2.30973	KOG:Ammonia permease
56558	NC64-00445	EFN59769	29	28	20	14	9	8	29	26.2119	18.2176	12.4079	7.98642	6.15927	KOG:Nuclear receptor coregulator SMRT/SMRTER, contains Myb-like domains
56559	NC64-00446	EFN59770	3	3	3	3	2	3	3	2.80842	2.73264	2.65883	1.77476	2.30973	KOG:Ammonia permease
56560	NC64-00447	EFN60105	44	46	38	31	12	10	44	43.0624	34.6134	27.4745	10.6486	7.69909	KOG:Nuclear receptor coregulator SMRT/SMRTER, contains Myb-like domains
29281	NC64-00448	EFN60106	9.5	16	13	9	5	6	9.5	14.9782	11.8414	7.97648	4.4369	4.61945	KEGG:DHDDS, RER2, SRT1; ditrans,polycis-polyprenyl diphosphate synthase [EC:2.5.1.87]
33591	NC64-00449	EFN59771	36	40	37	32	13	11	36	37.4456	33.7025	28.3608	11.5359	8.46899	KEGG:E1.5.1.20, metF; methylenetetrahydrofolate reductase (NADPH) [EC:1.5.1.20]
133443	NC64-00450	EFN59772	0	1	1	1	1	2	0	0.936139	0.910878	0.886275	0.88738	1.53982	KOG:Ammonia permease
55943	NC64-00451	EFN60107	226	225	224	212.5	83	71	226	210.631	204.037	188.333	73.6525	54.6635	KEGG:pdxS, pdx1; pyridoxine biosynthesis protein [EC:4.-.-.-]
33597	NC64-00452	EFN59773	0	0	0	0	0	1	0	0	0	0	0	0.769909	KOG:Putative Xaa-Pro aminopeptidase
49610	NC64-00453	EFN60108	1	1	0	0	1	0	1	0.936139	0	0	0.88738	0	KOG:Acyl-CoA synthetase
133450	NC64-00454	EFN59774	139	137.5	109	125	62.5	48	139	128.719	99.2857	110.784	55.4612	36.9556	KEGG:H2A; histone H2A
133451	NC64-00455	EFN59775	20	19	13	10	6	5	20	17.7866	11.8414	8.86275	5.32428	3.84954
133452	NC64-00456	EFN60109	2	1	2	2	0	1	2	0.936139	1.82176	1.77255	0	0.769909
133453	NC64-00457	EFN59776	13	14	10	12	5	6	13	13.1059	9.10878	10.6353	4.4369	4.61945	KEGG:frmA, ADH5, adhC; S-(hydroxymethyl)glutathione dehydrogenase / alcohol dehydrogenase [EC:1.1.1.284 1.1.1.1]
18230	NC64-00458	EFN60110	279	263	279	235	69	58	279	246.205	254.135	208.275	61.2292	44.6547	KEGG:MDH2; malate dehydrogenase [EC:1.1.1.37]
133455	NC64-00459	EFN59777	7	9	8	8	7	7	7	8.42525	7.28703	7.0902	6.21166	5.38936	KOG:Dystonin, GAS (Growth-arrest-specific protein), and related proteins
14026	NC64-00460	EFN59778	9	8	9	5	4	2	9	7.48911	8.19791	4.43138	3.54952	1.53982	KEGG:ACSL, fadD; long-chain acyl-CoA synthetase [EC:6.2.1.3]
133457	NC64-00461	EFN60111	0	0	0	0	0	0	0	0	0	0	0	0
133460	NC64-00462	EFN60112	15	16	18	16	18	14	15	14.9782	16.3958	14.1804	15.9728	10.7787
11851	NC64-00463	EFN60113	9	10	5	3	2	3	9	9.36139	4.55439	2.65883	1.77476	2.30973	KEGG:SDO1, SBDS; ribosome maturation protein SDO1
133463	NC64-00464	EFN59779	28	30	28	26	14	14	28	28.0842	25.5046	23.0432	12.4233	10.7787	KOG:Uncharacterized conserved protein
29307	NC64-00465	EFN60114	2	3	3	3	2	2	2	2.80842	2.73264	2.65883	1.77476	1.53982	KOG:Long chain fatty acid acyl-CoA ligase
33614	NC64-00466	EFN59780	3	4	4	3	2	3	3	3.74456	3.64351	2.65883	1.77476	2.30973	KEGG:ACSL, fadD; long-chain acyl-CoA synthetase [EC:6.2.1.3]
12895	NC64-00467	EFN60115	0	0	0	0	0	0	0	0	0	0	0	0	KOG:Acyl-CoA synthetase
33616	NC64-00468	EFN59781	25	23	25	17	7	7	25	21.5312	22.772	15.0667	6.21166	5.38936	KOG:Glyoxylate/hydroxypyruvate reductase (D-isomer-specific 2-hydroxy acid dehydrogenase superfamily)
33619	NC64-00469	EFN59782	24	24	21	19	10	11	24	22.4673	19.1284	16.8392	8.8738	8.46899	KEGG:GLT1; glutamate synthase (NADPH/NADH) [EC:1.4.1.13 1.4.1.14]
29318	NC64-00470	EFN60116	47	49	45	27	16	18	47	45.8708	40.9895	23.9294	14.1981	13.8584	KEGG:GPT, ALT; alanine transaminase [EC:2.6.1.2]
29321	NC64-00471	EFN59783	51	57	51	43.5	23	21	51	53.3599	46.4548	38.553	20.4097	16.1681	KEGG:AGXT; alanine-glyoxylate transaminase / serine-glyoxylate transaminase / serine-pyruvate transaminase [EC:2.6.1.44 2.6.1.45 2.6.1.51]
133472	NC64-00472	EFN60117	10	12	15	13	8	7	10	11.2337	13.6632	11.5216	7.09904	5.38936	KOG:Mitochondrial carnitine-acylcarnitine carrier protein
17822	NC64-00473	EFN60118	4	1	2	2	3	3	4	0.936139	1.82176	1.77255	2.66214	2.30973	KOG:Acyl-CoA synthetase
33628	NC64-00474	EFN60119	72	73	59	42	23	25	72	68.3382	53.7418	37.2236	20.4097	19.2477	KEGG:DHX15, PRP43; pre-mRNA-splicing factor ATP-dependent RNA helicase DHX15/PRP43 [EC:3.6.4.13]
29326	NC64-00475	EFN59784	37	38	41	38	47	49	37	35.5733	37.346	33.6785	41.7069	37.7255	KEGG:E1.1.1.82; non-decarboxylating malate dehydrogenase (NADP+) [EC:1.1.1.82]
56574	NC64-00476	EFN59785	16	14	13	13	11	12	16	13.1059	11.8414	11.5216	9.76118	9.2389	KOG:Chitinase
133478	NC64-00477	EFN60120	0	0	0	0	0	0	0	0	0	0	0	0	KOG:Acyl-CoA synthetase
133479	NC64-00478	EFN59786	31	27	27	19	8.5	8	31	25.2758	24.5937	16.8392	7.54273	6.15927
133480	NC64-00479	EFN59787	29	26.5	25	18	12	9	29	24.8077	22.772	15.953	10.6486	6.92918	KOG:Glucose-6-phosphate/phosphate and phosphoenolpyruvate/phosphate antiporter
18700	NC64-00480	EFN60121	29	29	29	26	14	13	29	27.148	26.4155	23.0432	12.4233	10.0088	KOG:Membrane protein HUEL (cation efflux superfamily)
18395	NC64-00481	EFN59788	21	21	15	8	6	5	21	19.6589	13.6632	7.0902	5.32428	3.84954	KOG:Putative SAM-dependent rRNA methyltransferase SPB1
133483	NC64-00482	EFN60122	11	8	9	6	4	5	11	7.48911	8.19791	5.31765	3.54952	3.84954	KOG:Protein geranylgeranyltransferase type II, beta subunit
133484	NC64-00483	EFN59789	30	23	14	6	4	4	30	21.5312	12.7523	5.31765	3.54952	3.07963	KOG:Uncharacterized conserved protein
56577	NC64-00484	EFN60123	9	8	8	9	9	10	9	7.48911	7.28703	7.97648	7.98642	7.69909	KOG:Predicted lipase/calmodulin-binding heat-shock protein
18725	NC64-00485	EFN59790	45	44	37	24	11	12	45	41.1901	33.7025	21.2706	9.76118	9.2389	KOG:Mitochondrial solute carrier protein
133489	NC64-00486	EFN60124	2	3	4	3	4	4	2	2.80842	3.64351	2.65883	3.54952	3.07963
133490	NC64-00487	EFN60125	137	142.5	134.5	98.5	46.5	44	137	133.4	122.513	87.2981	41.2632	33.876	KOG:26S proteasome regulatory complex, ATPase RPT4
133491	NC64-00488	EFN59791	73	88	102	100.5	91.5	78.5	73	82.3802	92.9096	89.0707	81.1953	60.4378
133492	NC64-00489	EFN60126	17	22	14	10	5	6	17	20.5951	12.7523	8.86275	4.4369	4.61945
56579	NC64-00490	EFN59792	2	2	2	2	2	2	2	1.87228	1.82176	1.77255	1.77476	1.53982	KEGG:ACSS, acs; acetyl-CoA synthetase [EC:6.2.1.1]
33640	NC64-00491	EFN59793	76	74	75	75	73	86	76	69.2743	68.3159	66.4706	64.7787	66.2121	KEGG:DARS, aspS; aspartyl-tRNA synthetase [EC:6.1.1.12]
133495	NC64-00492	EFN60127	38	37	30	19	12	11	38	34.6371	27.3264	16.8392	10.6486	8.46899
133496	NC64-00493	EFN59794	114	112	98	92	83	72	114	104.848	89.2661	81.5373	73.6525	55.4334	KOG:Uncharacterized conserved protein
56582	NC64-00494	EFN60128	37	33	30	29	24	27	37	30.8926	27.3264	25.702	21.2971	20.7875	KEGG:DDX23, PRP28; ATP-dependent RNA helicase DDX23/PRP28 [EC:3.6.4.13]
133508	NC64-00495	EFN59795	14	12	12	12	11	12	14	11.2337	10.9305	10.6353	9.76118	9.2389	KOG:GABA receptor
133509	NC64-00496	EFN59796	7	9	8	9	7	6	7	8.42525	7.28703	7.97648	6.21166	4.61945
49638	NC64-00497	EFN60129	9	8	5	3	2	3	9	7.48911	4.55439	2.65883	1.77476	2.30973	KEGG:ACSS, acs; acetyl-CoA synthetase [EC:6.2.1.1]
33649	NC64-00498	EFN59797	32	31	32	31	18	14	32	29.0203	29.1481	27.4745	15.9728	10.7787	KOG:Conserved WD40 repeat-containing protein
133512	NC64-00499	EFN59798	15	16	15	13	9	11	15	14.9782	13.6632	11.5216	7.98642	8.46899	KOG:Predicted chitinase
133513	NC64-00500	EFN60130	19	19	16	13	7	6	19	17.7866	14.5741	11.5216	6.21166	4.61945	KEGG:TAF7; transcription initiation factor TFIID subunit 7
56588	NC64-00501	EFN59799	28	23	24	26	22	19	28	21.5312	21.8611	23.0432	19.5224	14.6283
17399	NC64-00502	EFN60131	3	3	1	2	1	1	3	2.80842	0.910878	1.77255	0.88738	0.769909	KEGG:ACSL, fadD; long-chain acyl-CoA synthetase [EC:6.2.1.3]
133517	NC64-00503	EFN59800	0	0	0	0	0	0	0	0	0	0	0	0
133519	NC64-00504	EFN60132	706	741	850	812	889	803	706	693.679	774.247	719.655	788.881	618.237	KOG:60s acidic ribosomal protein P1
133520	NC64-00505	EFN59801	15	13	14	15	13	15	15	12.1698	12.7523	13.2941	11.5359	11.5486
56589	NC64-00506	EFN60133	42	33	33	30	15	13	42	30.8926	30.059	26.5883	13.3107	10.0088	KEGG:EFTUD2; 116 kDa U5 small nuclear ribonucleoprotein component
133523	NC64-00507	EFN59802	14	9	7	6	3	4	14	8.42525	6.37615	5.31765	2.66214	3.07963	KOG:Predicted regulator of the ubiquitin pathway (contains UAS and UBX domains)
133524	NC64-00508	EFN59803	24	30	27	23	22	19	24	28.0842	24.5937	20.3843	19.5224	14.6283	KOG:60S ribosomal protein L22
133526	NC64-00509	EFN60134	19	26	29	36	28	29	19	24.3396	26.4155	31.9059	24.8466	22.3273
133527	NC64-00510	EFN60135	0	1	1	1	1	1	0	0.936139	0.910878	0.886275	0.88738	0.769909
33654	NC64-00511	EFN60136	13	10	9	9	6	6	13	9.36139	8.19791	7.97648	5.32428	4.61945	KEGG:MAN1; mannosyl-oligosaccharide alpha-1,2-mannosidase [EC:3.2.1.113]
49649	NC64-00512	EFN59804	7	5	4	3	2	2	7	4.6807	3.64351	2.65883	1.77476	1.53982	KOG:Long chain fatty acid acyl-CoA ligase
56592	NC64-00513	EFN60137	21	25	25	20	10	11	21	23.4035	22.772	17.7255	8.8738	8.46899	KOG:Ammonia permease
18415	NC64-00514	EFN59805	1	1	1	2	3	3	1	0.936139	0.910878	1.77255	2.66214	2.30973	KEGG:ACSL, fadD; long-chain acyl-CoA synthetase [EC:6.2.1.3]
56593	NC64-00515	EFN60138	3	4	3	5	3	5	3	3.74456	2.73264	4.43138	2.66214	3.84954
56595	NC64-00516	EFN59806	0	0	0	0	0	0	0	0	0	0	0	0	KEGG:ACSS, acs; acetyl-CoA synthetase [EC:6.2.1.1]
56596	NC64-00517	EFN59807	147.5	164	164.5	160	116	88	147.5	153.527	149.839	141.804	102.936	67.752
17554	NC64-00518	EFN59808	25	23	20	19	8	10	25	21.5312	18.2176	16.8392	7.09904	7.69909	KEGG:CTR1; serine/threonine-protein kinase CTR1 [EC:2.7.11.1]
133541	NC64-00519	EFN59809	16	14	14	13	9	8	16	13.1059	12.7523	11.5216	7.98642	6.15927
133543	NC64-00520	EFN59810	11	11	11	11	8	7	11	10.2975	10.0197	9.74903	7.09904	5.38936
33659	NC64-00521	EFN60139	1	2	1	2	1	2	1	1.87228	0.910878	1.77255	0.88738	1.53982
49660	NC64-00522	EFN59811	3	4	4	4	3	3	3	3.74456	3.64351	3.5451	2.66214	2.30973	KEGG:ACSL, fadD; long-chain acyl-CoA synthetase [EC:6.2.1.3]
56599	NC64-00523	EFN60140	16	14	12	13	10	11	16	13.1059	10.9305	11.5216	8.8738	8.46899	KOG:C-type lectin
133550	NC64-00524	EFN60141	9	6	5	3	2	3	9	5.61683	4.55439	2.65883	1.77476	2.30973
49663	NC64-00525	EFN59812	5	7	4	4	2	3	5	6.55297	3.64351	3.5451	1.77476	2.30973	KEGG:ACSL, fadD; long-chain acyl-CoA synthetase [EC:6.2.1.3]
133552	NC64-00526	EFN59813	0	0	0	0	0	0	0	0	0	0	0	0	KOG:Acyl-CoA synthetase
133553	NC64-00527	EFN59814	17	23	16	10	6	5	17	21.5312	14.5741	8.86275	5.32428	3.84954
18747	NC64-00528	EFN60142	7	7	4	4	1	1	7	6.55297	3.64351	3.5451	0.88738	0.769909
18222	NC64-00529	EFN59815	9	10	6	4	2	3	9	9.36139	5.46527	3.5451	1.77476	2.30973
133557	NC64-00530	EFN59816	11	14	11	8	7	5	11	13.1059	10.0197	7.0902	6.21166	3.84954	KOG:Polyadenylation factor I complex, subunit PFS2
133558	NC64-00531	EFN60143	34	36	21	18	12	11.5	34	33.701	19.1284	15.953	10.6486	8.85395	KOG:WD40 repeat-containing protein
29353	NC64-00532	EFN59817	1617	1855	2467	2238	2517	2292	1617	1736.54	2247.14	1983.48	2233.54	1764.63	KEGG:RP-S21e, RPS21; small subunit ribosomal protein S21e
33664	NC64-00533	EFN59818	7	7	5	4	4	4	7	6.55297	4.55439	3.5451	3.54952	3.07963	KOG:Acyl-CoA synthetase
49669	NC64-00534	EFN60144	3	4	3	3	2	2	3	3.74456	2.73264	2.65883	1.77476	1.53982	KEGG:PRKAB; 5'-AMP-activated protein kinase, regulatory beta subunit
18588	NC64-00535	EFN59819	11	10	10	9	6	7	11	9.36139	9.10878	7.97648	5.32428	5.38936	KEGG:SETD2, SET2; histone-lysine N-methyltransferase SETD2 [EC:2.1.1.43]
18066	NC64-00536	EFN59820	101	100	99	54	21	19	101	93.6139	90.177	47.8589	18.635	14.6283	KOG:Thioredoxin
59545	NC64-00537	EFN59821	7398	8717	8890	8093	5947	4657	7398	8160.32	8097.71	7172.63	5277.25	3585.46	KEGG:rbcS; ribulose-bisphosphate carboxylase small chain [EC:4.1.1.39]
29368	NC64-00538	EFN60145	8730	10446	10837	9704	6937	5715	8730	9778.91	9871.19	8600.41	6155.75	4400.03	KEGG:rbcS; ribulose-bisphosphate carboxylase small chain [EC:4.1.1.39]
49671	NC64-00539	EFN60146	1	1	2	1	1	1	1	0.936139	1.82176	0.886275	0.88738	0.769909	KOG:FOG: Ankyrin repeat
56603	NC64-00540	EFN59822	0	0	0	0	1	1	0	0	0	0	0.88738	0.769909
133569	NC64-00541	EFN60147	0	0	0	1	1	1	0	0	0	0.886275	0.88738	0.769909
133570	NC64-00542	EFN59823	0	0	1	2	1	2	0	0	0.910878	1.77255	0.88738	1.53982
59546	NC64-00543	EFN59824	0	1	1	1	2	2	0	0.936139	0.910878	0.886275	1.77476	1.53982	KOG:Ankyrin
133572	NC64-00544	EFN59825	70	89	77	78	66	53	70	83.3164	70.1376	69.1295	58.5671	40.8052	KOG:Collagens (type IV and type XIII), and related proteins
133573	NC64-00545	EFN60148	3	3	4	3	3	6	3	2.80842	3.64351	2.65883	2.66214	4.61945
59547	NC64-00546	EFN59826	8	8	8	8	5	4	8	7.48911	7.28703	7.0902	4.4369	3.07963	KOG:FOG: Ankyrin repeat
56606	NC64-00547	EFN60149	2	3	2	2	1	3	2	2.80842	1.82176	1.77255	0.88738	2.30973
133576	NC64-00548	EFN59827	14	17	11	8	3	4	14	15.9144	10.0197	7.0902	2.66214	3.07963
133577	NC64-00549	EFN60150	3	3	3	3	2	2	3	2.80842	2.73264	2.65883	1.77476	1.53982	KOG:Ankyrin
29371	NC64-00550	EFN59828	4	4	4	4	2	2	4	3.74456	3.64351	3.5451	1.77476	1.53982	KOG:Ankyrin
33679	NC64-00551	EFN60151	23	28	27	22	10	13	23	26.2119	24.5937	19.4981	8.8738	10.0088	KEGG:RNF5; E3 ubiquitin-protein ligase RNF5 [EC:6.3.2.19]
133580	NC64-00552	EFN59829	8	8	7	6	5	3	8	7.48911	6.37615	5.31765	4.4369	2.30973
133581	NC64-00553	EFN60152	0	1	1	0	0	1	0	0.936139	0.910878	0	0	0.769909	KOG:Ankyrin
33680	NC64-00554	EFN59830	13	9	6	6	3	6	13	8.42525	5.46527	5.31765	2.66214	4.61945	KOG:AAA+-type ATPase containing the peptidase M41 domain
18068	NC64-00555	EFN59831	20	16	10	6	3	3	20	14.9782	9.10878	5.31765	2.66214	2.30973	KEGG:CTSL; cathepsin L [EC:3.4.22.15]
133589	NC64-00556	EFN59832	13	14	8	8	5	3	13	13.1059	7.28703	7.0902	4.4369	2.30973	KOG:Predicted membrane protein
133590	NC64-00557	EFN59833	13	12	9	11	5	4	13	11.2337	8.19791	9.74903	4.4369	3.07963
12919	NC64-00558	EFN59834	0	0	0	0	0	0	0	0	0	0	0	0	KOG:FOG: Ankyrin repeat
133596	NC64-00559	EFN59835	0	0	0	0	0	1	0	0	0	0	0	0.769909	KOG:FOG: Ankyrin repeat
133597	NC64-00560	EFN59836	2	2	2	1	1	1	2	1.87228	1.82176	0.886275	0.88738	0.769909	KOG:Ankyrin
133598	NC64-00561	EFN59837	4	3	3	3	2	2	4	2.80842	2.73264	2.65883	1.77476	1.53982	KEGG:DAPK; death-associated protein kinase [EC:2.7.11.1]
56611	NC64-00562	EFN60153	23	24	18	14	6	7	23	22.4673	16.3958	12.4079	5.32428	5.38936	KEGG:H3; histone H3
133601	NC64-00563	EFN60154	0	0	0	0	1	1	0	0	0	0	0.88738	0.769909	KOG:Ankyrin
29381	NC64-00564	EFN59838	1	1	1	1	2	2	1	0.936139	0.910878	0.886275	1.77476	1.53982	KOG:Ankyrin
56614	NC64-00565	EFN60155	106	92	76	49	19	20	106	86.1248	69.2268	43.4275	16.8602	15.3982	KEGG:glyA, SHMT; glycine hydroxymethyltransferase [EC:2.1.2.1]
48441	NC64-00566	EFN59839	49	49	44	41	23	22	49	45.8708	40.0786	36.3373	20.4097	16.938	KEGG:RCL1; RNA 3'-terminal phosphate cyclase-like protein
133606	NC64-00567	EFN60156	44	53.5	49.5	37	19.5	21	44	50.0834	45.0885	32.7922	17.3039	16.1681	KOG:Uncharacterized conserved protein
133607	NC64-00568	EFN59840	12	15	14	13	11	12	12	14.0421	12.7523	11.5216	9.76118	9.2389	KOG:Predicted lipase/calmodulin-binding heat-shock protein
133608	NC64-00569	EFN60157	3	3	2	2	1	2	3	2.80842	1.82176	1.77255	0.88738	1.53982	KOG:Myosin phosphatase, regulatory subunit
56616	NC64-00570	EFN59841	7	7	6	5	3	4	7	6.55297	5.46527	4.43138	2.66214	3.07963	KOG:FOG: Ankyrin repeat
49694	NC64-00571	EFN59842	48	53	31	27	16	13	48	49.6154	28.2372	23.9294	14.1981	10.0088
49695	NC64-00572	EFN59843	0	0	0	1	0	1	0	0	0	0.886275	0	0.769909	KOG:Ankyrin
133615	NC64-00573	EFN59844	0	0	0	1	0	1	0	0	0	0.886275	0	0.769909	KOG:FOG: Ankyrin repeat
14078	NC64-00574	EFN59845	5	4	3	2	2	2	5	3.74456	2.73264	1.77255	1.77476	1.53982
133619	NC64-00575	EFN59846	4	5	3	4	2	1	4	4.6807	2.73264	3.5451	1.77476	0.769909	KOG:FOG: Ankyrin repeat
56617	NC64-00576	EFN59847	4	3	2	2	2	2	4	2.80842	1.82176	1.77255	1.77476	1.53982	KOG:FOG: Ankyrin repeat
133624	NC64-00577	EFN59848	0	1	1	1	1	1	0	0.936139	0.910878	0.886275	0.88738	0.769909
59548	NC64-00578	EFN60158	73	67	66	70	67	79	73	62.7213	60.118	62.0393	59.4545	60.8228	KOG:RNAse L inhibitor, ABC superfamily
49703	NC64-00579	EFN59849	1	1	1	1	1	1	1	0.936139	0.910878	0.886275	0.88738	0.769909	KOG:Ankyrin
133629	NC64-00580	EFN59850	59	65	58	67	49	55	59	60.849	52.8309	59.3804	43.4816	42.345	KOG:Proteins containing the FAD binding domain
133630	NC64-00581	EFN59851	0	1	1	1	0	1	0	0.936139	0.910878	0.886275	0	0.769909	KOG:CASK-interacting adaptor protein (caskin) and related proteins with ankyrin repeats and SAM domain
133631	NC64-00582	EFN59852	2	2	2	2	1	1	2	1.87228	1.82176	1.77255	0.88738	0.769909	KOG:Ankyrin
133632	NC64-00583	EFN60159	2	2	1	2	1	1	2	1.87228	0.910878	1.77255	0.88738	0.769909	KOG:FOG: Ankyrin repeat
133633	NC64-00584	EFN60160	5	5	3	2	1	1	5	4.6807	2.73264	1.77255	0.88738	0.769909	KOG:FOG: Ankyrin repeat
49708	NC64-00585	EFN59853	6	6	6	6	4	4	6	5.61683	5.46527	5.31765	3.54952	3.07963	KOG:FOG: Ankyrin repeat
56621	NC64-00586	EFN60161	4	5	3	3	1	2	4	4.6807	2.73264	2.65883	0.88738	1.53982
133637	NC64-00587	EFN59854	3	4	2	1	1	1	3	3.74456	1.82176	0.886275	0.88738	0.769909	KOG:FOG: Ankyrin repeat
133638	NC64-00588	EFN59855	22	21	10	19	14	12	22	19.6589	9.10878	16.8392	12.4233	9.2389	KOG:Translation initiation factor 5B (eIF-5B)
133639	NC64-00589	EFN59856	0	0	0	0	0	0	0	0	0	0	0	0	KOG:Ankyrin
133640	NC64-00590	EFN59857	1	2	1	1	1	0	1	1.87228	0.910878	0.886275	0.88738	0	KOG:FOG: Ankyrin repeat
18194	NC64-00591	EFN60162	0	0	0	0	0	0	0	0	0	0	0	0
133643	NC64-00592	EFN60163	0	0	0	0	0	0	0	0	0	0	0	0
29389	NC64-00593	EFN59858	2	4	2	3	1	1	2	3.74456	1.82176	2.65883	0.88738	0.769909
18697	NC64-00594	EFN59859	1	0	1	0	1	1	1	0	0.910878	0	0.88738	0.769909
133646	NC64-00595	EFN59860	0	0	0	0	0	0	0	0	0	0	0	0	KOG:Ankyrin
133649	NC64-00596	EFN60164	8	6	6	6	4	4	8	5.61683	5.46527	5.31765	3.54952	3.07963	KOG:Ankyrin
133653	NC64-00597	EFN60165	9	10	10	10	6.5	4	9	9.36139	9.10878	8.86275	5.76797	3.07963	KOG:GATA-4/5/6 transcription factors
133659	NC64-00598	EFN60166	9	10	8	7	6	6	9	9.36139	7.28703	6.20393	5.32428	4.61945
33699	NC64-00599	EFN60167	0	0	0	1	1	2	0	0	0	0.886275	0.88738	1.53982	KOG:FOG: Ankyrin repeat
133663	NC64-00600	EFN59861	62	55	50	35	16	16	62	51.4877	45.5439	31.0196	14.1981	12.3185	KEGG:leuA; 2-isopropylmalate synthase [EC:2.3.3.13]
33701	NC64-00601	EFN60168	44	49	49	35	15	17	44	45.8708	44.633	31.0196	13.3107	13.0884	KEGG:SF3B14; pre-mRNA branch site protein p14
133665	NC64-00602	EFN60169	0	2	5	8	5	7	0	1.87228	4.55439	7.0902	4.4369	5.38936	KOG:Predicted hydrolases or acyltransferases (alpha/beta hydrolase superfamily)
59551	NC64-00603	EFN60170	333	303	282.5	260	161	149.5	333	283.65	257.323	230.432	142.868	115.101	KEGG:CTSL; cathepsin L [EC:3.4.22.15]
9042	NC64-00604	EFN60171	0	0	0	0	0	0	0	0	0	0	0	0
56626	NC64-00605	EFN60172	13	15	15	17	8	6	13	14.0421	13.6632	15.0667	7.09904	4.61945
133669	NC64-00606	EFN60173	0	0	0	0	0	0	0	0	0	0	0	0	KOG:Ankyrin
133670	NC64-00607	EFN60174	3	4	3	3	3	2	3	3.74456	2.73264	2.65883	2.66214	1.53982	KOG:FOG: Ankyrin repeat
29399	NC64-00608	EFN60175	1	3	3	2	1	1	1	2.80842	2.73264	1.77255	0.88738	0.769909	KOG:FOG: Ankyrin repeat
133673	NC64-00609	EFN59862	1	1	0	0	0	1	1	0.936139	0	0	0	0.769909	KOG:CASK-interacting adaptor protein (caskin) and related proteins with ankyrin repeats and SAM domain
49731	NC64-00610	EFN59863	5	4	4	4	2	2	5	3.74456	3.64351	3.5451	1.77476	1.53982	KOG:Ankyrin
133681	NC64-00611	EFN60176	1	0	0	0	0	1	1	0	0	0	0	0.769909	KOG:Ankyrin
33707	NC64-00612	EFN59864	122	145	130	101	40	34	122	135.74	118.414	89.5138	35.4952	26.1769	KEGG:hemA; glutamyl-tRNA reductase [EC:1.2.1.70]
133685	NC64-00613	EFN59865	1	1	1	1	1	1	1	0.936139	0.910878	0.886275	0.88738	0.769909	KOG:Ankyrin
133686	NC64-00614	EFN60177	0	0	0	0	0	1	0	0	0	0	0	0.769909	KOG:Tyrosine kinase specific for activated (GTP-bound) p21cdc42Hs
56629	NC64-00615	EFN60178	41	41	30	24	16	13	41	38.3817	27.3264	21.2706	14.1981	10.0088	KOG:Molecular chaperone (DnaJ superfamily)
133688	NC64-00616	EFN60179	4	4	2	1	0	1	4	3.74456	1.82176	0.886275	0	0.769909
56631	NC64-00617	EFN60180	11	11	11	13	8	6	11	10.2975	10.0197	11.5216	7.09904	4.61945	KOG:K+-dependent Ca2+/Na+ exchanger NCKX1 and related proteins
33710	NC64-00618	EFN60181	1	2	2	3	1	2	1	1.87228	1.82176	2.65883	0.88738	1.53982
49741	NC64-00619	EFN59866	2.5	1	2	1	0	1	2.5	0.936139	1.82176	0.886275	0	0.769909	KOG:Ankyrin
49742	NC64-00620	EFN60182	2	2	2	1	1	1	2	1.87228	1.82176	0.886275	0.88738	0.769909
133694	NC64-00621	EFN59867	6	6	4	5	2	3	6	5.61683	3.64351	4.43138	1.77476	2.30973	KOG:FOG: Ankyrin repeat
133695	NC64-00622	EFN59868	0	0	0	0	0	0	0	0	0	0	0	0	KOG:FOG: Ankyrin repeat
133696	NC64-00623	EFN60183	4	4	3	5	2	2	4	3.74456	2.73264	4.43138	1.77476	1.53982
49746	NC64-00624	EFN59869	14	18	13	12	8	7	14	16.8505	11.8414	10.6353	7.09904	5.38936	KEGG:ZAK, MLTK; sterile alpha motif and leucine zipper containing kinase AZK [EC:2.7.11.25]
133698	NC64-00625	EFN60184	4	5	3	3	3	4	4	4.6807	2.73264	2.65883	2.66214	3.07963	KOG:Ankyrin
33715	NC64-00626	EFN59870	10	10	9	9	7	8	10	9.36139	8.19791	7.97648	6.21166	6.15927	KOG:Mitochondrial ATP-dependent protease PIM1/LON
56636	NC64-00627	EFN60185	0	0	0	0	0	0	0	0	0	0	0	0	KOG:FOG: Ankyrin repeat
133701	NC64-00628	EFN60186	2	3	2	2	1	1	2	2.80842	1.82176	1.77255	0.88738	0.769909	KOG:Nuclear receptor coregulator SMRT/SMRTER, contains Myb-like domains
133702	NC64-00629	EFN60187	0	0	0	0	1	0	0	0	0	0	0.88738	0	KOG:Ankyrin
133703	NC64-00630	EFN60188	3	2	3	2	1	1	3	1.87228	2.73264	1.77255	0.88738	0.769909	KOG:FOG: Ankyrin repeat
133704	NC64-00631	EFN59871	1	1	0	1	0	1	1	0.936139	0	0.886275	0	0.769909	KOG:FOG: Ankyrin repeat
6787	NC64-00632	EFN59872	2	2	2	2	1	2	2	1.87228	1.82176	1.77255	0.88738	1.53982	KOG:FOG: Ankyrin repeat
56640	NC64-00633	EFN60189	0	0	0	0	0	0	0	0	0	0	0	0	KOG:FOG: Ankyrin repeat
49756	NC64-00634	EFN58955	1	1	1	1	1	1	1	0.936139	0.910878	0.886275	0.88738	0.769909	KOG:FOG: Ankyrin repeat
48446	NC64-00635	EFN59250	1	0	1	0	1	1	1	0	0.910878	0	0.88738	0.769909	KOG:FOG: Ankyrin repeat
137536	NC64-00636	EFN58956	3	3	2	3	2	3	3	2.80842	1.82176	2.65883	1.77476	2.30973	KOG:Integrin-linked kinase
137537	NC64-00637	EFN59251	33	31	24	25	15	17	33	29.0203	21.8611	22.1569	13.3107	13.0884	KEGG:COPA; coatomer protein complex, subunit alpha (xenin)
137539	NC64-00638	EFN59252	13	11	12	10	4	6	13	10.2975	10.9305	8.86275	3.54952	4.61945
9547	NC64-00639	EFN59253	0	0	0	0	0	0	0	0	0	0	0	0
137543	NC64-00640	EFN58957	38	34	27	21	10	13	38	31.8287	24.5937	18.6118	8.8738	10.0088	KOG:Predicted E3 ubiquitin ligase
137544	NC64-00641	EFN58958	0	1	0	0	0	1	0	0.936139	0	0	0	0.769909	KOG:RTK signaling protein MASK/UNC-44
49761	NC64-00642	EFN59254	0	0	0	0	0	0	0	0	0	0	0	0	KOG:FOG: Ankyrin repeat
137547	NC64-00643	EFN58959	2	2	1	1	1	1	2	1.87228	0.910878	0.886275	0.88738	0.769909	KOG:FOG: Ankyrin repeat
49764	NC64-00644	EFN59255	1	0	0	0	0	0	1	0	0	0	0	0
137554	NC64-00645	EFN58960	0	0	0	0	0	0	0	0	0	0	0	0
19172	NC64-00646	EFN59256	6	8	6	4	4	3	6	7.48911	5.46527	3.5451	3.54952	2.30973	KOG:FOG: Ankyrin repeat
137556	NC64-00647	EFN58961	0	0	0	0	0	0	0	0	0	0	0	0	KOG:Ankyrin
137557	NC64-00648	EFN59257	3	3	2	2	1	1	3	2.80842	1.82176	1.77255	0.88738	0.769909	KOG:FOG: Ankyrin repeat
49769	NC64-00649	EFN58962	5	4	3	3	3	3	5	3.74456	2.73264	2.65883	2.66214	2.30973	KOG:FOG: Ankyrin repeat
56644	NC64-00650	EFN58963	2	2	2	3	4	3	2	1.87228	1.82176	2.65883	3.54952	2.30973	KOG:FOG: Ankyrin repeat
15459	NC64-00651	EFN59258	54	49	47	56	31	25	54	45.8708	42.8113	49.6314	27.5088	19.2477	KEGG:TFDP2; transcription factor Dp-2
137561	NC64-00652	EFN58964	5	3	2	2	2	2	5	2.80842	1.82176	1.77255	1.77476	1.53982	KOG:FOG: Ankyrin repeat
137562	NC64-00653	EFN59259	1	2	2	1	1	2	1	1.87228	1.82176	0.886275	0.88738	1.53982	KOG:FOG: Ankyrin repeat
137563	NC64-00654	EFN58965	5	6.5	4	4	2	4	5	6.0849	3.64351	3.5451	1.77476	3.07963
137564	NC64-00655	EFN59260	7	6	5	5	3	5	7	5.61683	4.55439	4.43138	2.66214	3.84954	KOG:Ankyrin
56646	NC64-00656	EFN59261	40	50	47	41	15	12	40	46.807	42.8113	36.3373	13.3107	9.2389	KOG:Beta-spectrin
14696	NC64-00657	EFN58966	93	113	103	86	40	30	93	105.784	93.8205	76.2197	35.4952	23.0973	KEGG:PDIA1, P4HB; protein disulfide-isomerase A1 [EC:5.3.4.1]
19043	NC64-00658	EFN59262	3	3	2	3	3	2	3	2.80842	1.82176	2.65883	2.66214	1.53982
18857	NC64-00659	EFN59263	97	72	67	54	29	31	97	67.402	61.0289	47.8589	25.734	23.8672	KEGG:HSPA5, BIP; heat shock 70kDa protein 5
19360	NC64-00660	EFN58967	40	34	36	43	21	25	40	31.8287	32.7916	38.1098	18.635	19.2477	KEGG:HSP90B, TRA1; heat shock protein 90kDa beta
137569	NC64-00661	EFN59264	17	20	20	19	16	13	17	18.7228	18.2176	16.8392	14.1981	10.0088	KEGG:ARR-B; two-component response regulator ARR-B family
19181	NC64-00662	EFN59265	5	4	2	2	1	2	5	3.74456	1.82176	1.77255	0.88738	1.53982
137572	NC64-00663	EFN58968	7	7	5	5	2	3	7	6.55297	4.55439	4.43138	1.77476	2.30973	KOG:FOG: Ankyrin repeat
137573	NC64-00664	EFN59266	1	0	0	0	0	1	1	0	0	0	0	0.769909	KOG:ATP-dependent RNA helicase A
19238	NC64-00665	EFN58969	2	3	2	2	1	1	2	2.80842	1.82176	1.77255	0.88738	0.769909	KOG:FOG: RCC1 domain
33737	NC64-00666	EFN59267	4	2	2	3	1	1	4	1.87228	1.82176	2.65883	0.88738	0.769909
48451	NC64-00667	EFN58970	11	7	9	9	4	3	11	6.55297	8.19791	7.97648	3.54952	2.30973	KEGG:E2.7.4.6, ndk; nucleoside-diphosphate kinase [EC:2.7.4.6]
19318	NC64-00668	EFN59268	13	10	9	5	2	3	13	9.36139	8.19791	4.43138	1.77476	2.30973	KEGG:HIP2, UBC1; ubiquitin-conjugating enzyme (huntingtin interacting protein 2) [EC:6.3.2.19]
137579	NC64-00669	EFN59269	4	5	5	3	3	2	4	4.6807	4.55439	2.65883	2.66214	1.53982
137580	NC64-00670	EFN59270	3	5	4	3	1	1	3	4.6807	3.64351	2.65883	0.88738	0.769909	KOG:Tyrosine kinase specific for activated (GTP-bound) p21cdc42Hs
56649	NC64-00671	EFN59271	0	0	0	0	0	0	0	0	0	0	0	0
49781	NC64-00672	EFN58971	0	0	0	1	0	1	0	0	0	0.886275	0	0.769909	KOG:FOG: Ankyrin repeat
49782	NC64-00673	EFN58972	2	3	1	1	1	1	2	2.80842	0.910878	0.886275	0.88738	0.769909	KOG:Ankyrin
49784	NC64-00674	EFN59272	3	2	2	2	2	2	3	1.87228	1.82176	1.77255	1.77476	1.53982	KOG:Ankyrin
137587	NC64-00675	EFN58973	2	3	2	2	2	2	2	2.80842	1.82176	1.77255	1.77476	1.53982	KOG:Ankyrin
137589	NC64-00676	EFN58974	4	4	3	3	3	2	4	3.74456	2.73264	2.65883	2.66214	1.53982	KOG:FOG: Ankyrin repeat
137591	NC64-00677	EFN58975	18	21	14	10	4	5	18	19.6589	12.7523	8.86275	3.54952	3.84954
17068	NC64-00678	EFN59273	14	8	5	4	3	3	14	7.48911	4.55439	3.5451	2.66214	2.30973	KOG:Predicted GTPase
137593	NC64-00679	EFN58976	50	41	34	40	28	25	50	38.3817	30.9699	35.451	24.8466	19.2477	KOG:Uncharacterized conserved protein
48452	NC64-00680	EFN58977	40	38	32	42	31	32	40	35.5733	29.1481	37.2236	27.5088	24.6371	KEGG:E1.2.1.16, gabD; succinate-semialdehyde dehydrogenase (NADP+) [EC:1.2.1.16]
49788	NC64-00681	EFN59274	1	1	1	1	1	1	1	0.936139	0.910878	0.886275	0.88738	0.769909	KOG:FOG: Ankyrin repeat
137597	NC64-00682	EFN59275	7	7	6	6	5	4	7	6.55297	5.46527	5.31765	4.4369	3.07963	KOG:Ankyrin
137598	NC64-00683	EFN59276	8	6	5	3	1	1	8	5.61683	4.55439	2.65883	0.88738	0.769909
137599	NC64-00684	EFN58978	7	10	6	8	3	1	7	9.36139	5.46527	7.0902	2.66214	0.769909
137600	NC64-00685	EFN58979	9	8	7	7	5	5	9	7.48911	6.37615	6.20393	4.4369	3.84954	KEGG:pabAB; para-aminobenzoate synthetase [EC:2.6.1.85]
8390	NC64-00686	EFN59277	1	1	1	0	0	1	1	0.936139	0.910878	0	0	0.769909	KEGG:LARS, leuS; leucyl-tRNA synthetase [EC:6.1.1.4]
19302	NC64-00687	EFN58980	10	13	13	13	9	8	10	12.1698	11.8414	11.5216	7.98642	6.15927	KOG:Ca2+-binding transmembrane protein LETM1/MRS7
137603	NC64-00688	EFN58981	1	2	1	1	1	1	1	1.87228	0.910878	0.886275	0.88738	0.769909	KEGG:VARS, valS; valyl-tRNA synthetase [EC:6.1.1.9]
137604	NC64-00689	EFN58982	3	4	4	3	3	2	3	3.74456	3.64351	2.65883	2.66214	1.53982	KEGG:rbsK, RBKS; ribokinase [EC:2.7.1.15]
137605	NC64-00690	EFN58983	1	1	1	1	1	1	1	0.936139	0.910878	0.886275	0.88738	0.769909	KOG:Transcription initiation factor TFIID, subunit BDF1 and related bromodomain proteins
137606	NC64-00691	EFN58984	6	6	5	5	3	2	6	5.61683	4.55439	4.43138	2.66214	1.53982	KOG:FOG: TPR repeat
137608	NC64-00692	EFN59278	0	0	1	1	2	3	0	0	0.910878	0.886275	1.77476	2.30973
137609	NC64-00693	EFN59279	1	1	3	2	5	3	1	0.936139	2.73264	1.77255	4.4369	2.30973
137610	NC64-00694	EFN59280	30	24	17	18	8	8	30	22.4673	15.4849	15.953	7.09904	6.15927	KOG:Conserved coiled/coiled coil protein
19042	NC64-00695	EFN58985	4	4	3	4	3	4	4	3.74456	2.73264	3.5451	2.66214	3.07963	KOG:Nuclear receptor coregulator SMRT/SMRTER, contains Myb-like domains
56654	NC64-00696	EFN59281	12	14	10	11	9	9	12	13.1059	9.10878	9.74903	7.98642	6.92918	KEGG:SRC; proto-oncogene tyrosine-protein kinase Src [EC:2.7.10.2]
137613	NC64-00697	EFN58986	92	85	76	72	49	56	92	79.5718	69.2268	63.8118	43.4816	43.1149	KEGG:DHX8, PRP22; ATP-dependent RNA helicase DHX8/PRP22 [EC:3.6.4.13]
18894	NC64-00698	EFN59282	3	2	1	2	1	2	3	1.87228	0.910878	1.77255	0.88738	1.53982	KOG:TATA box binding protein (TBP)-associated factor, RNA polymerase II
137615	NC64-00699	EFN58987	0	0	0	0	0	1	0	0	0	0	0	0.769909	KOG:Transcription initiation factor TFIID, subunit BDF1 and related bromodomain proteins
137616	NC64-00700	EFN58988	70	70	72	58	30	23	70	65.5297	65.5832	51.404	26.6214	17.7079	ADP-ribosylations.
48454	NC64-00701	EFN58989	23	23	20	19	14	15	23	21.5312	18.2176	16.8392	12.4233	11.5486	KOG:Deoxyribodipyrimidine photolyase/cryptochrome
33744	NC64-00702	EFN58990	5	5	5	5	3	2	5	4.6807	4.55439	4.43138	2.66214	1.53982	KOG:Transcription initiation factor TFIID, subunit BDF1 and related bromodomain proteins
137619	NC64-00703	EFN59283	7	11	8	10	4	4	7	10.2975	7.28703	8.86275	3.54952	3.07963
55965	NC64-00704	EFN58991	3	2	2	2	1	1	3	1.87228	1.82176	1.77255	0.88738	0.769909	KOG:Nuclear receptor coregulator SMRT/SMRTER, contains Myb-like domains
137622	NC64-00705	EFN59284	0	0	1	0	0	1	0	0	0.910878	0	0	0.769909	KOG:Calcium-responsive transcription coactivator
18903	NC64-00706	EFN58992	3	2	2	2	1	1	3	1.87228	1.82176	1.77255	0.88738	0.769909	KOG:Nuclear receptor coregulator SMRT/SMRTER, contains Myb-like domains
137624	NC64-00707	EFN58993	0	0	0	1	1	1	0	0	0	0.886275	0.88738	0.769909	KOG:Predicted membrane protein
14958	NC64-00708	EFN59285	9.5	10	8	5	4	4	9.5	9.36139	7.28703	4.43138	3.54952	3.07963	KEGG:STIP1; stress-induced-phosphoprotein 1
137626	NC64-00709	EFN59286	1	1	1	1	1	1	1	0.936139	0.910878	0.886275	0.88738	0.769909	KEGG:APC2; anaphase-promoting complex subunit 2
137627	NC64-00710	EFN59287	3	4	2	2	2	1	3	3.74456	1.82176	1.77255	1.77476	0.769909	KEGG:APC8, CDC23; anaphase-promoting complex subunit 8
137629	NC64-00711	EFN59288	44	39	30	32	18	19	44	36.5094	27.3264	28.3608	15.9728	14.6283	KOG:Uncharacterized conserved protein
137630	NC64-00712	EFN58994	26	27	25	23	11	11	26	25.2758	22.772	20.3843	9.76118	8.46899	KEGG:E4.2.1.19, hisB; imidazoleglycerol-phosphate dehydratase [EC:4.2.1.19]
29444	NC64-00713	EFN58995	152	128	107	73	26	28	152	119.826	97.464	64.6981	23.0719	21.5574	KEGG:DNAJA2; DnaJ homolog subfamily A member 2
48457	NC64-00714	EFN59289	435.5	449	425	402	183.5	137	435.5	420.326	387.123	356.283	162.834	105.477	KEGG:PGK, pgk; phosphoglycerate kinase [EC:2.7.2.3]
18852	NC64-00715	EFN59290	74.5	60	42	30	17	15	74.5	56.1683	38.2569	26.5883	15.0855	11.5486
137637	NC64-00716	EFN59291	15	18	16	17	14	17	15	16.8505	14.5741	15.0667	12.4233	13.0884	KOG:CREB binding protein/P300 and related TAZ Zn-finger proteins
137638	NC64-00717	EFN59292	0	0	0	0	0	0	0	0	0	0	0	0	KEGG:ATG12; autophagy-related protein 12
137639	NC64-00718	EFN58996	2	2	2	1	1	1	2	1.87228	1.82176	0.886275	0.88738	0.769909	KEGG:ATG5; autophagy-related protein 5
49810	NC64-00719	EFN58997	1	2	1	1	1	1	1	1.87228	0.910878	0.886275	0.88738	0.769909	KOG:Integral membrane protein
137642	NC64-00720	EFN59293	4	3	3	3	3	3	4	2.80842	2.73264	2.65883	2.66214	2.30973	KEGG:E1.3.99.3, ACADM, acd; acyl-CoA dehydrogenase [EC:1.3.99.3]
137643	NC64-00721	EFN58998	14	14	12	11	7	7	14	13.1059	10.9305	9.74903	6.21166	5.38936	KOG:Ubiquitin carboxyl-terminal hydrolase
137645	NC64-00722	EFN59294	1	1	0	0	0	0	1	0.936139	0	0	0	0	KOG:Predicted membrane protein
137646	NC64-00723	EFN59295	3	3	1	1	1	1	3	2.80842	0.910878	0.886275	0.88738	0.769909	KOG:GTP-binding ADP-ribosylation factor Arf1
137647	NC64-00724	EFN59296	0	0	0	0	0	0	0	0	0	0	0	0	KOG:GTP-binding ADP-ribosylation factor-like protein yARL3
137648	NC64-00725	EFN58999	63	60	60	39	19	19	63	56.1683	54.6527	34.5647	16.8602	14.6283
137649	NC64-00726	EFN59000	26	23	26	16	9	8	26	21.5312	23.6828	14.1804	7.98642	6.15927	KOG:FOG: Zn-finger
29451	NC64-00727	EFN59001	7	6	6	5	2	3	7	5.61683	5.46527	4.43138	1.77476	2.30973	KEGG:AGFG1; Arf-GAP domain and FG repeats-containing protein 1
19264	NC64-00728	EFN59297	2	2	0	3	3	3	2	1.87228	0	2.65883	2.66214	2.30973
49816	NC64-00729	EFN59298	9	8	6	5	4	4	9	7.48911	5.46527	4.43138	3.54952	3.07963	KEGG:ACAP; Arf-GAP with coiled-coil, ANK repeat and PH domain-containing protein
137653	NC64-00730	EFN59002	6	6	4	6	3	3	6	5.61683	3.64351	5.31765	2.66214	2.30973	KEGG:argJ; glutamate N-acetyltransferase / amino-acid N-acetyltransferase [EC:2.3.1.35 2.3.1.1]
137655	NC64-00731	EFN59003	0	0	0	0	0	1	0	0	0	0	0	0.769909	KEGG:argJ; glutamate N-acetyltransferase / amino-acid N-acetyltransferase [EC:2.3.1.35 2.3.1.1]
137656	NC64-00732	EFN59004	6	6	7	6	4	5	6	5.61683	6.37615	5.31765	3.54952	3.84954	KOG:SWI-SNF chromatin-remodeling complex protein
137657	NC64-00733	EFN59299	91	87	64	42	20	21	91	81.4441	58.2962	37.2236	17.7476	16.1681	KEGG:E2.4.2.14, purF; amidophosphoribosyltransferase [EC:2.4.2.14]
7238	NC64-00734	EFN59300	62	61	43	31	17	15	62	57.1045	39.1678	27.4745	15.0855	11.5486	KOG:RNA-binding protein (RRM superfamily)
19359	NC64-00735	EFN59301	110	102	70.5	45	20	24	110	95.4862	64.2169	39.8824	17.7476	18.4778	KOG:RNA-binding protein (RRM superfamily)
137660	NC64-00736	EFN59302	0	0	0	0	0	0	0	0	0	0	0	0
48459	NC64-00737	EFN59005	32	33	34	20	7	6	32	30.8926	30.9699	17.7255	6.21166	4.61945	KEGG:UTP24, FCF1; U3 small nucleolar RNA-associated protein 24
137662	NC64-00738	EFN59303	4	6	4	4	2	2	4	5.61683	3.64351	3.5451	1.77476	1.53982	KOG:Uncharacterized conserved protein, contains ENT domain
137663	NC64-00739	EFN59304	3	3	3	3	3	4	3	2.80842	2.73264	2.65883	2.66214	3.07963	KOG:DNA-binding proteins Bright/BRCAA1/RBP1 and related proteins containing BRIGHT domain
137664	NC64-00740	EFN59305	12	16	14	20	21	25	12	14.9782	12.7523	17.7255	18.635	19.2477
137665	NC64-00741	EFN59306	5	9	9	6	11	14.5	5	8.42525	8.19791	5.31765	9.76118	11.1637
137666	NC64-00742	EFN59307	0	1	2	2	1	2	0	0.936139	1.82176	1.77255	0.88738	1.53982
49822	NC64-00743	EFN59006	31	26	19	27	21	24	31	24.3396	17.3067	23.9294	18.635	18.4778	KOG:RNA polymerase I termination factor, Myb superfamily
137670	NC64-00744	EFN59007	25	23	10	7	4	4	25	21.5312	9.10878	6.20393	3.54952	3.07963	KOG:Uncharacterized conserved protein
137672	NC64-00745	EFN59308	8	9	7	7	4	3	8	8.42525	6.37615	6.20393	3.54952	2.30973	KOG:Armadillo/beta-Catenin/plakoglobin
33763	NC64-00746	EFN59008	44	47	49	42	21	18	44	43.9985	44.633	37.2236	18.635	13.8584	KOG:Predicted translation factor, contains W2 domain
137674	NC64-00747	EFN59309	0	0	0	0	0	0	0	0	0	0	0	0
137675	NC64-00748	EFN59009	0	0	0	0	0	0	0	0	0	0	0	0	KOG:Karyopherin (importin) alpha
29459	NC64-00749	EFN59310	111.5	103.5	92.5	101	68	57	111.5	96.8904	84.2562	89.5138	60.3418	43.8848	KEGG:SNRPD1, SMD1; small nuclear ribonucleoprotein D1
137677	NC64-00750	EFN59010	4	4	3	3	1	1	4	3.74456	2.73264	2.65883	0.88738	0.769909
137678	NC64-00751	EFN59011	5	4	4	4	2	2	5	3.74456	3.64351	3.5451	1.77476	1.53982	KOG:Karyopherin (importin) alpha
56669	NC64-00752	EFN59311	26	19	20	19	7	9	26	17.7866	18.2176	16.8392	6.21166	6.92918	KOG:Collagens (type IV and type XIII), and related proteins
137680	NC64-00753	EFN59312	2	2	1	1	0	1	2	1.87228	0.910878	0.886275	0	0.769909	KOG:FOG: Armadillo/beta-catenin-like repeats
29462	NC64-00754	EFN59012	3	3	2	3	2	1	3	2.80842	1.82176	2.65883	1.77476	0.769909	KEGG:KPNA2; importin subunit alpha-2
137684	NC64-00755	EFN59313	2	2	1	1	1	1	2	1.87228	0.910878	0.886275	0.88738	0.769909	KOG:Karyopherin (importin) alpha
33771	NC64-00756	EFN59013	11	12	11	10	9	12	11	11.2337	10.0197	8.86275	7.98642	9.2389	KEGG:MBTPS1; membrane-bound transcription factor site-1 protease [EC:3.4.21.112]
137687	NC64-00757	EFN59314	1	1	1	1	1	0	1	0.936139	0.910878	0.886275	0.88738	0	KOG:Karyopherin (importin) alpha
137688	NC64-00758	EFN59014	8	9	4.5	3	2	2	8	8.42525	4.09895	2.65883	1.77476	1.53982	KOG:FOG: Armadillo/beta-catenin-like repeats
137690	NC64-00759	EFN59015	0	0	0	0	0	0	0	0	0	0	0	0	KOG:Proteins containing armadillo/beta-catenin-like repeat
49837	NC64-00760	EFN59315	0	0	0	0	0	0	0	0	0	0	0	0	KOG:Putative arsenite-translocating ATPase
137692	NC64-00761	EFN59016	6	5	4	5	4	3	6	4.6807	3.64351	4.43138	3.54952	2.30973	KOG:Activating signal cointegrator 1
137693	NC64-00762	EFN59316	7	7	6	6	3	4	7	6.55297	5.46527	5.31765	2.66214	3.07963
55969	NC64-00763	EFN59017	25	26	29	26	16	13	25	24.3396	26.4155	23.0432	14.1981	10.0088	KEGG:IDH1, IDH2, icd; isocitrate dehydrogenase [EC:1.1.1.42]
49839	NC64-00764	EFN59317	0	0	0	0	0	0	0	0	0	0	0	0
137696	NC64-00765	EFN59018	0	0	0	0	0	0	0	0	0	0	0	0	KOG:Asparagine synthase
19114	NC64-00766	EFN59019	0	0	0	0	0	1	0	0	0	0	0	0.769909	KOG:Defense-related protein containing SCP domain
19326	NC64-00767	EFN59318	7	9	9	10	10	11	7	8.42525	8.19791	8.86275	8.8738	8.46899	KOG:Uncharacterized conserved protein
137699	NC64-00768	EFN59020	0	0	0	0	0	0	0	0	0	0	0	0	KOG:Aspartyl protease
137700	NC64-00769	EFN59319	23	30	44	39	21	22	23	28.0842	40.0786	34.5647	18.635	16.938	KEGG:ATOX1, ATX1, copZ; copper chaperone
137701	NC64-00770	EFN59021	2	1	1	0	0	1	2	0.936139	0.910878	0	0	0.769909	KOG:Aspartyl protease
137703	NC64-00771	EFN59022	13	13	9	8	5	6	13	12.1698	8.19791	7.0902	4.4369	4.61945	KOG:Phosphatidylserine-specific receptor PtdSerR, contains JmjC domain
137705	NC64-00772	EFN59320	47	39	35	38	34	42	47	36.5094	31.8807	33.6785	30.1709	32.3362	KEGG:E2.1.1.37, DNMT, dcm; DNA (cytosine-5-)-methyltransferase [EC:2.1.1.37]
137706	NC64-00773	EFN59321	31	24	25	30	22	29	31	22.4673	22.772	26.5883	19.5224	22.3273	KEGG:E2.1.1.37, DNMT, dcm; DNA (cytosine-5-)-methyltransferase [EC:2.1.1.37]
19165	NC64-00774	EFN59023	17	14	10	10	5	3	17	13.1059	9.10878	8.86275	4.4369	2.30973	KOG:Uncharacterized conserved protein
49847	NC64-00775	EFN59024	27	23	21	25	6.5	9	27	21.5312	19.1284	22.1569	5.76797	6.92918
137710	NC64-00776	EFN59322	53	48	40	34	14	15	53	44.9347	36.4351	30.1334	12.4233	11.5486	KEGG:IARS, ileS; isoleucyl-tRNA synthetase [EC:6.1.1.5]
137711	NC64-00777	EFN59025	31	37	38	40	36	26	31	34.6371	34.6134	35.451	31.9457	20.0176
137712	NC64-00778	EFN59026	38	35	22	36	30	23	38	32.7649	20.0393	31.9059	26.6214	17.7079	KEGG:SNRNP27; U4/U6.U5 tri-snRNP-associated protein 3
137714	NC64-00779	EFN59323	8	11	8	5	3	3	8	10.2975	7.28703	4.43138	2.66214	2.30973
137716	NC64-00780	EFN59324	6	7	5	6	4	4	6	6.55297	4.55439	5.31765	3.54952	3.07963	KEGG:E3.5.1.1, ansA, ansB; L-asparaginase [EC:3.5.1.1]
137717	NC64-00781	EFN59027	5	4	3	3	2	3	5	3.74456	2.73264	2.65883	1.77476	2.30973	KOG:Asparaginase
137718	NC64-00782	EFN59028	9	12	8	7	5	5	9	11.2337	7.28703	6.20393	4.4369	3.84954	KEGG:cysK; cysteine synthase A [EC:2.5.1.47]
56680	NC64-00783	EFN59029	0	0	0	0	0	1	0	0	0	0	0	0.769909	KOG:Arginyl-tRNA-protein transferase
19220	NC64-00784	EFN59030	0	0	0	0	0	1	0	0	0	0	0	0.769909	KOG:Predicted GTPase
19411	NC64-00785	EFN59031	0	0	0	0	0	0	0	0	0	0	0	0	KEGG:CTU1, NCS6; cytoplasmic tRNA 2-thiolation protein 1 [EC:2.7.7.-]
137722	NC64-00786	EFN59325	0	0	0	0	0	0	0	0	0	0	0	0	KOG:Predicted ATPase (PP-loop superfamily)
56681	NC64-00787	EFN59032	83	95	87	85.5	78.5	73	83	88.9332	79.2464	75.7765	69.6593	56.2033
17231	NC64-00788	EFN59326	4	3	3	2	2	3	4	2.80842	2.73264	1.77255	1.77476	2.30973	KEGG:ACLY; ATP citrate (pro-S)-lyase [EC:2.3.3.8]
137726	NC64-00789	EFN59033	50	45	33	34	29	32	50	42.1263	30.059	30.1334	25.734	24.6371	KOG:Nuclear helicase MOP-3/SNO (DEAD-box superfamily)
137727	NC64-00790	EFN59034	0	1	2	2	1	3	0	0.936139	1.82176	1.77255	0.88738	2.30973
137732	NC64-00791	EFN59035	12	10	5	4	2	4	12	9.36139	4.55439	3.5451	1.77476	3.07963	KOG:FOG: Zn-finger
137733	NC64-00792	EFN59327	4	3	2	2	1	3	4	2.80842	1.82176	1.77255	0.88738	2.30973
137734	NC64-00793	EFN59036	2	4	2	3	1	2	2	3.74456	1.82176	2.65883	0.88738	1.53982
137735	NC64-00794	EFN59328	0	0	0	0	0	0	0	0	0	0	0	0	KOG:Inner membrane protein required for assembly of the F0 sector of ATP synthase
49861	NC64-00795	EFN59037	21	20	18	15	10	8	21	18.7228	16.3958	13.2941	8.8738	6.15927	KEGG:E1.1.1.170, NSDHL, ERG26; sterol-4alpha-carboxylate 3-dehydrogenase (decarboxylating) [EC:1.1.1.170]
56683	NC64-00796	EFN59329	49	40	33	41	30	22	49	37.4456	30.059	36.3373	26.6214	16.938	KOG:Vesicle coat complex COPI, epsilon subunit
49863	NC64-00797	EFN59038	52	56	43	29	13	10	52	52.4238	39.1678	25.702	11.5359	7.69909	KOG:SWI-SNF chromatin-remodeling complex protein
29479	NC64-00798	EFN59330	52	45	35	27	14	15	52	42.1263	31.8807	23.9294	12.4233	11.5486	KEGG:RIOK1; RIO kinase 1 [EC:2.7.11.1]
29482	NC64-00799	EFN59039	218	200	158	99	50	49	218	187.228	143.919	87.7412	44.369	37.7255	KEGG:ETF1, ERF1; peptide chain release factor subunit 1
56687	NC64-00800	EFN59331	2	3	4	3	4	6	2	2.80842	3.64351	2.65883	3.54952	4.61945
137743	NC64-00801	EFN59332	1	1	1	1	1	1	1	0.936139	0.910878	0.886275	0.88738	0.769909	KEGG:ATPeF1A, ATP5A1; F-type H+-transporting ATPase subunit alpha [EC:3.6.3.14]
15464	NC64-00802	EFN59040	10	7	4	5	4	3	10	6.55297	3.64351	4.43138	3.54952	2.30973	KOG:FOG: Predicted E3 ubiquitin ligase
19008	NC64-00803	EFN59041	4	4	2	2	1	1	4	3.74456	1.82176	1.77255	0.88738	0.769909	KEGG:ATPeVA, ATP6A1; V-type H+-transporting ATPase subunit A [EC:3.6.3.14]
137746	NC64-00804	EFN59333	0	0	0	0	0	0	0	0	0	0	0	0	KEGG:ATPF0B, atpF; F-type H+-transporting ATPase subunit b [EC:3.6.3.14]
56689	NC64-00805	EFN59334	2	3	2	2	2	3	2	2.80842	1.82176	1.77255	1.77476	2.30973	KEGG:ATPeVPF, ATP6F; V-type H+-transporting ATPase 21kDa proteolipid subunit [EC:3.6.3.14]
33793	NC64-00806	EFN59042	441	400	377	392	355	257	441	374.456	343.401	347.42	315.02	197.867	KEGG:TUBA; tubulin alpha
48466	NC64-00807	EFN59335	7	7	8	7	4	3	7	6.55297	7.28703	6.20393	3.54952	2.30973	KEGG:ATPeVD, ATP6M; V-type H+-transporting ATPase subunit D [EC:3.6.3.14]
137750	NC64-00808	EFN59043	1	1	1	1	1	2	1	0.936139	0.910878	0.886275	0.88738	1.53982	KOG:Zn-ribbon-containing protein implicated in mitosis
56691	NC64-00809	EFN59336	19	19	13	8	4	5	19	17.7866	11.8414	7.0902	3.54952	3.84954	KOG:Nuclear receptor coregulator SMRT/SMRTER, contains Myb-like domains
49872	NC64-00810	EFN59044	28	24	17	16	13	15	28	22.4673	15.4849	14.1804	11.5359	11.5486	KOG:FOG: Low-complexity
56692	NC64-00811	EFN59045	47	37	28	26	22	23	47	34.6371	25.5046	23.0432	19.5224	17.7079	KOG:Na+/dicarboxylate, Na+/tricarboxylate and phosphate transporters
7805	NC64-00812	EFN59046	15	15	10	10	7	6	15	14.0421	9.10878	8.86275	6.21166	4.61945	KOG:WD40 repeat-containing protein
137755	NC64-00813	EFN59047	20	22	16	14	10	10	20	20.5951	14.5741	12.4079	8.8738	7.69909
137757	NC64-00814	EFN59048	0	0	0	0	1	2	0	0	0	0	0.88738	1.53982	KOG:Uncharacterized conserved protein
8480	NC64-00815	EFN59337	3	3	3	2	2	3	3	2.80842	2.73264	1.77255	1.77476	2.30973	KEGG:ATG3; autophagy-related protein 3
29488	NC64-00816	EFN59049	20	27	23	25	20	17	20	25.2758	20.9502	22.1569	17.7476	13.0884	KOG:Predicted membrane protein
137760	NC64-00817	EFN59050	0	0	0	0	0	1	0	0	0	0	0	0.769909	KEGG:MUT; methylmalonyl-CoA mutase [EC:5.4.99.2]
29491	NC64-00818	EFN59338	20	18	14	9	4	5	20	16.8505	12.7523	7.97648	3.54952	3.84954	KEGG:chlP, bchP; geranylgeranyl reductase [EC:1.3.1.83]
56696	NC64-00819	EFN59051	2	3	2	2	1	2	2	2.80842	1.82176	1.77255	0.88738	1.53982
56697	NC64-00820	EFN59339	79	88	91	85	51	50	79	82.3802	82.8899	75.3334	45.2564	38.4954	KOG:IMP-GMP specific 5'-nucleotidase
137765	NC64-00821	EFN59052	2	1	1	1	1	1	2	0.936139	0.910878	0.886275	0.88738	0.769909	KOG:Nuclear receptor coregulator SMRT/SMRTER, contains Myb-like domains
137766	NC64-00822	EFN59053	5	4	3	2	1	2	5	3.74456	2.73264	1.77255	0.88738	1.53982	KEGG:PPP2R5; protein phosphatase 2 (formerly 2A), regulatory subunit B'
137767	NC64-00823	EFN59340	0	0	0	0	0	0	0	0	0	0	0	0
17741	NC64-00824	EFN59054	6	3	2	1	2	1	6	2.80842	1.82176	0.886275	1.77476	0.769909	KOG:Calcium-responsive transcription coactivator
55974	NC64-00825	EFN59055	2	1	1	1	0	1	2	0.936139	0.910878	0.886275	0	0.769909	KOG:Predicted cell surface protein homologous to bacterial outer membrane proteins
19087	NC64-00826	EFN59056	194	181	190	189	112	81.5	194	169.441	173.067	167.506	99.3866	62.7476	KEGG:GAPDH, gapA; glyceraldehyde 3-phosphate dehydrogenase [EC:1.2.1.12]
19023	NC64-00827	EFN59341	0	1	1	1	0	0	0	0.936139	0.910878	0.886275	0	0	KOG:Nuclear receptor coregulator SMRT/SMRTER, contains Myb-like domains
29501	NC64-00828	EFN59057	1	0	1	1	0	1	1	0	0.910878	0.886275	0	0.769909	KOG:Proteins containing BTB/POZ and Kelch domains, involved in regulatory/signal transduction processes
137774	NC64-00829	EFN59342	34	35	21	13	7	7	34	32.7649	19.1284	11.5216	6.21166	5.38936	KEGG:E5.3.1.16, hisA; phosphoribosylformimino-5-aminoimidazole carboxamide ribotide isomerase [EC:5.3.1.16]
137775	NC64-00830	EFN59058	17	17	11	9	7	8	17	15.9144	10.0197	7.97648	6.21166	6.15927	KOG:Uncharacterized conserved protein similar to ATP/GTP-binding protein
137776	NC64-00831	EFN59059	54	52	46	41	20	16	54	48.6792	41.9004	36.3373	17.7476	12.3185	KOG:3-Methylcrotonyl-CoA carboxylase, biotin-containing subunit/Propionyl-CoA carboxylase, alpha chain/Acetyl-CoA carboxylase, biotin carboxylase subunit
137777	NC64-00832	EFN59060	68	68	59.5	41	23	19	68	63.6575	54.1973	36.3373	20.4097	14.6283
137778	NC64-00833	EFN59061	7	7	5	4	2	3	7	6.55297	4.55439	3.5451	1.77476	2.30973	KOG:Projectin/twitchin and related proteins
137782	NC64-00834	EFN59343	0	0	0	0	0	0	0	0	0	0	0	0	KOG:BAH domain proteins
137783	NC64-00835	EFN59062	6	6	5	6	5	6	6	5.61683	4.55439	5.31765	4.4369	4.61945	KOG:Prohibitins and stomatins of the PID superfamily
137784	NC64-00836	EFN59344	6	8	6	5	2	2	6	7.48911	5.46527	4.43138	1.77476	1.53982	KOG:Prohibitins and stomatins of the PID superfamily
29505	NC64-00837	EFN59063	36	33	27	20	11	11	36	30.8926	24.5937	17.7255	9.76118	8.46899	KOG:tRNA methyltransferase
137786	NC64-00838	EFN59345	84	90	93	97	94	63	84	84.2525	84.7117	85.9687	83.4137	48.5042
49891	NC64-00839	EFN59346	7	7	6	6	5	5	7	6.55297	5.46527	5.31765	4.4369	3.84954	KEGG:BRRN1, BRN1, CAPH; condensin complex subunit 2
56705	NC64-00840	EFN59064	19	20	18	17	13	12	19	18.7228	16.3958	15.0667	11.5359	9.2389
33815	NC64-00841	EFN59347	54	52	46.5	36	16	14	54	48.6792	42.3558	31.9059	14.1981	10.7787	KEGG:E2.7.1.48, udk; uridine kinase [EC:2.7.1.48]
29511	NC64-00842	EFN59348	18	17	13	18	10	7	18	15.9144	11.8414	15.953	8.8738	5.38936	KEGG:E2.7.1.48, udk; uridine kinase [EC:2.7.1.48]
137793	NC64-00843	EFN59349	23	25	17	11	5	5	23	23.4035	15.4849	9.74903	4.4369	3.84954	KOG:SWI-SNF chromatin-remodeling complex protein
137794	NC64-00844	EFN59350	1	1	1	1	1	1	1	0.936139	0.910878	0.886275	0.88738	0.769909	KOG:Predicted chitinase
33822	NC64-00845	EFN59065	339.5	324	362.5	356.5	267	180.5	339.5	303.309	330.193	315.957	236.93	138.969	KEGG:QCR7, UQCRB; ubiquinol-cytochrome c reductase subunit 7
137796	NC64-00846	EFN59351	10	11	8	9	8	10	10	10.2975	7.28703	7.97648	7.09904	7.69909	KOG:DNA replication factor
49897	NC64-00847	EFN59066	0	0	1	1	1	2	0	0	0.910878	0.886275	0.88738	1.53982	KOG:Chromatin remodeling protein, contains PHD Zn-finger
137800	NC64-00848	EFN59352	13	15	10	7	3	4	13	14.0421	9.10878	6.20393	2.66214	3.07963	KOG:Glutathione S-transferase
137801	NC64-00849	EFN59067	13	13	9	6	3	3	13	12.1698	8.19791	5.31765	2.66214	2.30973	KEGG:lon; ATP-dependent Lon protease [EC:3.4.21.53]
19166	NC64-00850	EFN59353	1	0	1	0	0	0	1	0	0.910878	0	0	0	KOG:Proteins containing the FAD binding domain
59556	NC64-00851	EFN59068	88	75	80	71	33	26	88	70.2104	72.8703	62.9255	29.2835	20.0176	KOG:Prohibitin
10342	NC64-00852	EFN59354	1	1	2	1	1	1	1	0.936139	1.82176	0.886275	0.88738	0.769909	KOG:FAD-binding protein DIMINUTO
137805	NC64-00853	EFN59069	66	70	40	26	15	13	66	65.5297	36.4351	23.0432	13.3107	10.0088	KEGG:E2.6.1.42, ilvE; branched-chain amino acid aminotransferase [EC:2.6.1.42]
137806	NC64-00854	EFN59355	0	0	0	0	0	1	0	0	0	0	0	0.769909	KOG:Cyclin-dependent kinase inhibitor
137807	NC64-00855	EFN59070	1	1	1	1	1	1	1	0.936139	0.910878	0.886275	0.88738	0.769909	KOG:Uncharacterized conserved protein BCNT
137809	NC64-00856	EFN59356	2	2	1	1	0	1	2	1.87228	0.910878	0.886275	0	0.769909
137810	NC64-00857	EFN59357	1	1	1	1	1	1	1	0.936139	0.910878	0.886275	0.88738	0.769909	KOG:Kinase A-anchor protein Neurobeachin and related BEACH and WD40 repeat proteins
14815	NC64-00858	EFN59071	9	11	11	5	2	3	9	10.2975	10.0197	4.43138	1.77476	2.30973	KOG:Collagens (type IV and type XIII), and related proteins
137813	NC64-00859	EFN59072	0	0	0	0	0	0	0	0	0	0	0	0
56714	NC64-00860	EFN59358	19	21	16	11	4	4	19	19.6589	14.5741	9.74903	3.54952	3.07963	KOG:Alpha-amylase
137815	NC64-00861	EFN59073	9	6	3	3	1	2	9	5.61683	2.73264	2.65883	0.88738	1.53982
137816	NC64-00862	EFN59359	0	0	0	0	0	0	0	0	0	0	0	0
137817	NC64-00863	EFN59360	0	0	0	0	0	1	0	0	0	0	0	0.769909	KOG:Lysosomal trafficking regulator LYST and related BEACH and WD40 repeat proteins
13914	NC64-00864	EFN59074	6	5	4	5	3	3	6	4.6807	3.64351	4.43138	2.66214	2.30973
18937	NC64-00865	EFN59075	1	1	1	1	0	1	1	0.936139	0.910878	0.886275	0	0.769909
19189	NC64-00866	EFN59076	15	17	19	19	22	25	15	15.9144	17.3067	16.8392	19.5224	19.2477	KOG:Predicted pseudouridylate synthase
137820	NC64-00867	EFN59361	0	0	0	0	0	0	0	0	0	0	0	0
137822	NC64-00868	EFN59077	62	72	91	72	26	19	62	67.402	82.8899	63.8118	23.0719	14.6283
137823	NC64-00869	EFN59362	1	1	1	1	1	1	1	0.936139	0.910878	0.886275	0.88738	0.769909	KEGG:lacZ; beta-galactosidase [EC:3.2.1.23]
49909	NC64-00870	EFN59078	0	0	0	0	0	0	0	0	0	0	0	0	KEGG:phhA, PAH; phenylalanine-4-hydroxylase [EC:1.14.16.1]
137826	NC64-00871	EFN59363	0	1	2	1	2	1	0	0.936139	1.82176	0.886275	1.77476	0.769909	KEGG:PCCA, pccA; propionyl-CoA carboxylase alpha chain [EC:6.4.1.3]
137827	NC64-00872	EFN59364	1	1	1	1	1	1	1	0.936139	0.910878	0.886275	0.88738	0.769909	KEGG:E6.4.1.4A; 3-methylcrotonyl-CoA carboxylase alpha subunit [EC:6.4.1.4]
56716	NC64-00873	EFN59079	10	10	9	7.5	3	3	10	9.36139	8.19791	6.64706	2.66214	2.30973
56717	NC64-00874	EFN59365	76	85	80	80	48	31	76	79.5718	72.8703	70.902	42.5942	23.8672
49913	NC64-00875	EFN59366	0	0	0	0	0	0	0	0	0	0	0	0
13270	NC64-00876	EFN59080	11	10	6	3	1	4	11	9.36139	5.46527	2.65883	0.88738	3.07963	KEGG:ATXN3, MJD; Ataxin-3 [EC:3.4.22.-]
19177	NC64-00877	EFN59367	0	0	0	1	0	1	0	0	0	0.886275	0	0.769909
137835	NC64-00878	EFN59368	16	16	9	7	4	4	16	14.9782	8.19791	6.20393	3.54952	3.07963	KEGG:surE; 5'-nucleotidase [EC:3.1.3.5]
9310	NC64-00879	EFN59081	0	0	0	0	0	1	0	0	0	0	0	0.769909	KEGG:PC, pyc; pyruvate carboxylase [EC:6.4.1.1]
137838	NC64-00880	EFN59082	0	0	0	0	0	0	0	0	0	0	0	0
137839	NC64-00881	EFN59369	9	9	9	6	4	3	9	8.42525	8.19791	5.31765	3.54952	2.30973	KEGG:DLST, sucB; 2-oxoglutarate dehydrogenase E2 component (dihydrolipoamide succinyltransferase) [EC:2.3.1.61]
137840	NC64-00882	EFN59370	14	14	14	14	6	7	14	13.1059	12.7523	12.4079	5.32428	5.38936	KOG:Predicted membrane protein
137841	NC64-00883	EFN59371	15	15	13	15	11	8	15	14.0421	11.8414	13.2941	9.76118	6.15927	KOG:ATP-dependent RNA helicase A
137842	NC64-00884	EFN59083	25	33	26	23	13	14	25	30.8926	23.6828	20.3843	11.5359	10.7787	KOG:Adenylate kinase
137843	NC64-00885	EFN59372	40	45	41	41	18	17	40	42.1263	37.346	36.3373	15.9728	13.0884
137844	NC64-00886	EFN59373	3	4	1	1	1	2	3	3.74456	0.910878	0.886275	0.88738	1.53982	KOG:Uncharacterized conserved protein
137845	NC64-00887	EFN59084	1	1	0	1	0	1	1	0.936139	0	0.886275	0	0.769909	KEGG:HLCS; biotin--protein ligase [EC:6.3.4.9 6.3.4.10 6.3.4.11 6.3.4.15]
137846	NC64-00888	EFN59374	19	15	16	13	3	4	19	14.0421	14.5741	11.5216	2.66214	3.07963	KOG:Phospholipid methyltransferase
12639	NC64-00889	EFN59375	0	0	0	0	0	1	0	0	0	0	0	0.769909
137848	NC64-00890	EFN59376	0	0	0	0	0	0	0	0	0	0	0	0
137849	NC64-00891	EFN59377	0	1	0	1	0	1	0	0.936139	0	0.886275	0	0.769909	KEGG:lipB; lipoyl(octanoyl) transferase [EC:2.3.1.181]
137850	NC64-00892	EFN59085	1	1	1	1	1	2	1	0.936139	0.910878	0.886275	0.88738	1.53982	KOG:Cytoplasmic Zn-finger protein BRAP2 (BRCA1 associated protein)
137851	NC64-00893	EFN59378	12	14	12	9	5	5	12	13.1059	10.9305	7.97648	4.4369	3.84954	KOG:Sodium/hydrogen exchanger protein
137852	NC64-00894	EFN59379	1	1	1	1	1	1	1	0.936139	0.910878	0.886275	0.88738	0.769909
49925	NC64-00895	EFN59086	0	0	0	0	0	0	0	0	0	0	0	0
13957	NC64-00896	EFN59087	162	174	114	64	42	39	162	162.888	103.84	56.7216	37.27	30.0264	KEGG:RP-L24e, RPL24; large subunit ribosomal protein L24e
13527	NC64-00897	EFN59380	2	2	1	2	1	2	2	1.87228	0.910878	1.77255	0.88738	1.53982	KEGG:BRCA2, FANCD1; breast cancer 2 susceptibility protein
56722	NC64-00898	EFN59088	1	1	1	1	1	1	1	0.936139	0.910878	0.886275	0.88738	0.769909	KOG:Transcriptional regulator BRCA1
137858	NC64-00899	EFN59381	2	2	2	2	1	1	2	1.87228	1.82176	1.77255	0.88738	0.769909	KOG:Nucleotide excision repair factor NEF2, RAD4/CUT5 component
18866	NC64-00900	EFN59089	3	2	2	2	0	1	3	1.87228	1.82176	1.77255	0	0.769909	KOG:CREB binding protein/P300 and related TAZ Zn-finger proteins
137860	NC64-00901	EFN59382	9	10	8	5	3	3	9	9.36139	7.28703	4.43138	2.66214	2.30973
137861	NC64-00902	EFN59090	0	0	0	0	0	0	0	0	0	0	0	0	KOG:Nuclear receptor coregulator SMRT/SMRTER, contains Myb-like domains
137862	NC64-00903	EFN59091	0	0	0	0	0	0	0	0	0	0	0	0
137863	NC64-00904	EFN59383	3	4	3	2	2	1	3	3.74456	2.73264	1.77255	1.77476	0.769909	KOG:TFIIF-interacting CTD phosphatases, including NLI-interacting factor
137864	NC64-00905	EFN59092	4	4	4	4	1	1	4	3.74456	3.64351	3.5451	0.88738	0.769909	KOG:Nuclear receptor coregulator SMRT/SMRTER, contains Myb-like domains
137865	NC64-00906	EFN59384	1	1	1	2	1	0	1	0.936139	0.910878	1.77255	0.88738	0
137866	NC64-00907	EFN59385	23	22	18	15	10	10	23	20.5951	16.3958	13.2941	8.8738	7.69909	KEGG:DLAT, aceF, pdhC; pyruvate dehydrogenase E2 component (dihydrolipoamide acetyltransferase) [EC:2.3.1.12]
18988	NC64-00908	EFN59093	69	71	71	75	45	35.5	69	66.4659	64.6724	66.4706	39.9321	27.3318	KEGG:carA, CPA1; carbamoyl-phosphate synthase small subunit [EC:6.3.5.5]
19036	NC64-00909	EFN59094	176	182	159	123	43	41	176	170.377	144.83	109.012	38.1573	31.5663	KEGG:E1.11.1.11; L-ascorbate peroxidase [EC:1.11.1.11]
137869	NC64-00910	EFN59386	2	2	1	1	0	1	2	1.87228	0.910878	0.886275	0	0.769909	KOG:Histone acetyltransferase SAGA/ADA, catalytic subunit PCAF/GCN5 and related proteins
137870	NC64-00911	EFN59095	0	0	0	0	0	0	0	0	0	0	0	0	KOG:Nuclear receptor coregulator SMRT/SMRTER, contains Myb-like domains
137871	NC64-00912	EFN59387	5	4	3	2	1	2	5	3.74456	2.73264	1.77255	0.88738	1.53982	KOG:Nuclear receptor coregulator SMRT/SMRTER, contains Myb-like domains
137872	NC64-00913	EFN59388	2	3	2	3	2	3	2	2.80842	1.82176	2.65883	1.77476	2.30973
137873	NC64-00914	EFN59389	49	52	29	22	12	13	49	48.6792	26.4155	19.4981	10.6486	10.0088	KOG:Chromodomain-helicase DNA-binding protein
137874	NC64-00915	EFN59390	2	3	4	5	1	1	2	2.80842	3.64351	4.43138	0.88738	0.769909
15680	NC64-00916	EFN59096	13	7	7	3	2	2	13	6.55297	6.37615	2.65883	1.77476	1.53982	KOG:FOG: Predicted E3 ubiquitin ligase
56728	NC64-00917	EFN59097	25	23	20	17	8	7	25	21.5312	18.2176	15.0667	7.09904	5.38936	KEGG:KAR; beta-keto reductase [EC:1.1.1.-]
137877	NC64-00918	EFN59391	1	1	0	0	0	0	1	0.936139	0	0	0	0	KEGG:TAF1; transcription initiation factor TFIID subunit 1
137878	NC64-00919	EFN59392	3	2	3	2	1	1	3	1.87228	2.73264	1.77255	0.88738	0.769909	KOG:Predicted E3 ubiquitin ligase
137880	NC64-00920	EFN59098	9	6	4	5	3	3	9	5.61683	3.64351	4.43138	2.66214	2.30973	KOG:FOG: RCC1 domain
137881	NC64-00921	EFN59393	2	1	0	1	0	1	2	0.936139	0	0.886275	0	0.769909	KOG:Calcium-responsive transcription coactivator
137882	NC64-00922	EFN59394	3	3	1	2	1	1	3	2.80842	0.910878	1.77255	0.88738	0.769909
137883	NC64-00923	EFN59099	2	2	2	2	2	2	2	1.87228	1.82176	1.77255	1.77476	1.53982	KOG:Transcriptional activator of the JUN family
137884	NC64-00924	EFN59100	2	2	2	2	2	3	2	1.87228	1.82176	1.77255	1.77476	2.30973
137885	NC64-00925	EFN59395	27	26	23	21	7	7	27	24.3396	20.9502	18.6118	6.21166	5.38936	KOG:FOG: TPR repeat
137886	NC64-00926	EFN59101	316	358	302	311	170	124	316	335.138	275.085	275.632	150.855	95.4687
137887	NC64-00927	EFN59396	4.5	4	4	2	3	2	4.5	3.74456	3.64351	1.77255	2.66214	1.53982	KOG:Transcriptional corepressor Atrophin-1/DRPLA
137888	NC64-00928	EFN59102	61	73	61	68	55	44	61	68.3382	55.5636	60.2667	48.8059	33.876	KOG:K-homology type RNA binding proteins
137889	NC64-00929	EFN59103	16	13	9	9	5	5	16	12.1698	8.19791	7.97648	4.4369	3.84954	KOG:Uncharacterized conserved protein, contains JmjC domain
137890	NC64-00930	EFN59397	3	3	2	1	1	1	3	2.80842	1.82176	0.886275	0.88738	0.769909	KOG:TATA box binding protein (TBP)-associated factor, RNA polymerase II
18943	NC64-00931	EFN59104	24	21	15	9	5	7	24	19.6589	13.6632	7.97648	4.4369	5.38936	KEGG:VTI1; vesicle transport through interaction with t-SNAREs 1
56732	NC64-00932	EFN59398	5	4	3	3	2	3	5	3.74456	2.73264	2.65883	1.77476	2.30973	KOG:Nuclear receptor coregulator SMRT/SMRTER, contains Myb-like domains
137893	NC64-00933	EFN59105	0	1	0	0	0	1	0	0.936139	0	0	0	0.769909	KOG:Collagens (type IV and type XIII), and related proteins
33851	NC64-00934	EFN59399	0	0	0	1	0	1	0	0	0	0.886275	0	0.769909
18787	NC64-00935	EFN59400	30	39	32	38	27	20	30	36.5094	29.1481	33.6785	23.9593	15.3982	KOG:Putative phosphoinositide phosphatase
137896	NC64-00936	EFN59106	1	1	2	1	1	2	1	0.936139	1.82176	0.886275	0.88738	1.53982	KOG:Ca2+-dependent lipid-binding protein CLB1/vesicle protein vp115/Granuphilin A, contains C2 domain
48477	NC64-00937	EFN59107	5	6	5	4	2	2	5	5.61683	4.55439	3.5451	1.77476	1.53982	KOG:Predicted Ca2+-dependent phospholipid-binding protein
49947	NC64-00938	EFN59401	81	83.5	74	77	53	31	81	78.1676	67.405	68.2432	47.0311	23.8672	KOG:Predicted Na+-dependent cotransporter
137899	NC64-00939	EFN59108	22	23	20	19	12	10	22	21.5312	18.2176	16.8392	10.6486	7.69909	KOG:Nuclear receptor coregulator SMRT/SMRTER, contains Myb-like domains
137900	NC64-00940	EFN59402	2	4	5	3	1	2	2	3.74456	4.55439	2.65883	0.88738	1.53982	KOG:Predicted Ca2+-dependent phospholipid-binding protein
33853	NC64-00941	EFN59109	10	10	6	5	3	3	10	9.36139	5.46527	4.43138	2.66214	2.30973	KOG:Endocytosis/signaling protein EHD1
137903	NC64-00942	EFN59110	1	0	0	0	0	0	1	0	0	0	0	0	KOG:Ca2+-dependent lipid-binding protein CLB1/vesicle protein vp115/Granuphilin A, contains C2 domain
33857	NC64-00943	EFN59403	7	5	4	3	2	2	7	4.6807	3.64351	2.65883	1.77476	1.53982	KOG:Ca2+-dependent lipid-binding protein CLB1/vesicle protein vp115/Granuphilin A, contains C2 domain
137905	NC64-00944	EFN59111	2	2	1	1	1	1	2	1.87228	0.910878	0.886275	0.88738	0.769909
137906	NC64-00945	EFN59404	11	13	14	15	14	23	11	12.1698	12.7523	13.2941	12.4233	17.7079	KOG:Ubiquitin protein ligase RSP5/NEDD4
49951	NC64-00946	EFN59112	0	0	0	0	0	0	0	0	0	0	0	0	KOG:Calcium-responsive transcription coactivator
56737	NC64-00947	EFN59405	9	8	8	7	6	6	9	7.48911	7.28703	6.20393	5.32428	4.61945	KOG:Ca2+-dependent lipid-binding protein CLB1/vesicle protein vp115/Granuphilin A, contains C2 domain
137911	NC64-00948	EFN59113	194	265	278	230	168	118	194	248.077	253.224	203.843	149.08	90.8492
48478	NC64-00949	EFN59406	8	9	9	9	5	3	8	8.42525	8.19791	7.97648	4.4369	2.30973	KOG:Mitochondrial Uncoupling protein UCP2. UCP1 is a carrier protein provide the pathway for proton reentry to uncouple electron transport from ATP synthesis. UCP2 and UCP3 appear to be involved in the limitation of free radical levels. In addition ROS have been demonstrated to increase the activity of UCP. Interaction of ROS with membrane lipids leads to the production of 4-hydroxy-2-trans-nonen…
137913	NC64-00950	EFN59114	49	51	48	54	42.5	40.5	49	47.7431	43.7222	47.8589	37.7136	31.1813	KEGG:ASP5; aspartate aminotransferase, chloroplastic [EC:2.6.1.1]
55978	NC64-00951	EFN59115	4	4	4	2	2	1	4	3.74456	3.64351	1.77255	1.77476	0.769909	KOG:Copine
137916	NC64-00952	EFN59116	6	6	4	4	3	3	6	5.61683	3.64351	3.5451	2.66214	2.30973	KOG:Predicted lipase
49957	NC64-00953	EFN59117	94	100	102	98	69	64	94	93.6139	92.9096	86.855	61.2292	49.2742	KOG:Fasciclin and related adhesion glycoproteins
137918	NC64-00954	EFN59118	105.5	103	114.5	101.5	85.5	73.5	105.5	96.4223	104.296	89.9569	75.871	56.5883	KOG:Fasciclin and related adhesion glycoproteins
49959	NC64-00955	EFN59119	95	101	83	59	21	23	95	94.5501	75.6029	52.2902	18.635	17.7079
137920	NC64-00956	EFN59407	19	17	10	8	4	3	19	15.9144	9.10878	7.0902	3.54952	2.30973	KOG:Molecular chaperone (HSP90 family)
137921	NC64-00957	EFN59408	44	38	29	30	20	18	44	35.5733	26.4155	26.5883	17.7476	13.8584	KOG:Transcription factor containing C2HC type Zn finger
19060	NC64-00958	EFN59120	0	0	0	0	0	1	0	0	0	0	0	0.769909	KOG:Uncharacterized conserved protein, contains GRAM domain
49962	NC64-00959	EFN59409	1	1	1	1	1	1	1	0.936139	0.910878	0.886275	0.88738	0.769909
19195	NC64-00960	EFN59410	6	7	6	5	3	4	6	6.55297	5.46527	4.43138	2.66214	3.07963	KEGG:PARN; poly(A)-specific ribonuclease [EC:3.1.13.4]
137925	NC64-00961	EFN59121	0	1	0	0	0	0	0	0.936139	0	0	0	0
18825	NC64-00962	EFN59122	7	9	7	6	4	3	7	8.42525	6.37615	5.31765	3.54952	2.30973
137928	NC64-00963	EFN59123	5	5	5	4	3	2	5	4.6807	4.55439	3.5451	2.66214	1.53982	KOG:Adenylate cyclase-associated protein (CAP/Srv2p)
137929	NC64-00964	EFN59411	9	7	8	4	2	2	9	6.55297	7.28703	3.5451	1.77476	1.53982
137930	NC64-00965	EFN59412	1	0	0	1	1	0	1	0	0	0.886275	0.88738	0
8842	NC64-00966	EFN59413	0	0	0	0	0	0	0	0	0	0	0	0	KOG:Beta-tubulin folding cofactor E
49967	NC64-00967	EFN59124	20	24	19	18	9	8	20	22.4673	17.3067	15.953	7.98642	6.15927	KOG:U1 snRNP component
19334	NC64-00968	EFN59414	0	0	0	0	0	0	0	0	0	0	0	0	KOG:Alpha-tubulin folding cofactor B
137934	NC64-00969	EFN59415	0	0	0	0	0	0	0	0	0	0	0	0
137935	NC64-00970	EFN59416	2	2	2	2	2	2	2	1.87228	1.82176	1.77255	1.77476	1.53982	KEGG:E4.2.1.1; carbonic anhydrase [EC:4.2.1.1]
137936	NC64-00971	EFN59125	10	11	7	5	2	3	10	10.2975	6.37615	4.43138	1.77476	2.30973	KOG:Serine/threonine protein phosphatase
49971	NC64-00972	EFN59417	14	15	16	17	12	9	14	14.0421	14.5741	15.0667	10.6486	6.92918	KOG:Ca2+-dependent lipid-binding protein CLB1/vesicle protein vp115/Granuphilin A, contains C2 domain
137938	NC64-00973	EFN59126	28	25	20	18	10	9	28	23.4035	18.2176	15.953	8.8738	6.92918	KEGG:DDX46, PRP5; ATP-dependent RNA helicase DDX46/PRP5 [EC:3.6.4.13]
137939	NC64-00974	EFN59127	0	0	0	0	0	0	0	0	0	0	0	0	KEGG:E4.2.1.1; carbonic anhydrase [EC:4.2.1.1]
137940	NC64-00975	EFN59418	2	0	1	2	1	1	2	0	0.910878	1.77255	0.88738	0.769909
13222	NC64-00976	EFN59128	0	0	0	0	0	0	0	0	0	0	0	0	KEGG:E4.2.1.1; carbonic anhydrase [EC:4.2.1.1]
18991	NC64-00977	EFN59419	0	0	0	0	0	1	0	0	0	0	0	0.769909	KEGG:E4.2.1.1; carbonic anhydrase [EC:4.2.1.1]
33865	NC64-00978	EFN59129	1	1	1	1	1	1	1	0.936139	0.910878	0.886275	0.88738	0.769909	KOG:Predicted sugar kinase
137944	NC64-00979	EFN59130	21	25	19	14	7	8	21	23.4035	17.3067	12.4079	6.21166	6.15927	KOG:Adiponutrin and related vesicular transport proteins; predicted alpha/beta hydrolase
49975	NC64-00980	EFN59420	50	60	32	33	16	15	50	56.1683	29.1481	29.2471	14.1981	11.5486	KOG:Isoamyl acetate-hydrolyzing esterase and related enzymes
137947	NC64-00981	EFN59131	5	5	5	6	5	7	5	4.6807	4.55439	5.31765	4.4369	5.38936	KOG:Serine/threonine protein kinase
137948	NC64-00982	EFN59421	602	608	636	658	665	747	602	569.173	579.319	583.169	590.108	575.122
137949	NC64-00983	EFN59422	17	12	6	5	4	4	17	11.2337	5.46527	4.43138	3.54952	3.07963	KOG:Uncharacterized conserved protein
137950	NC64-00984	EFN59132	44	48	46	65	50.5	41	44	44.9347	41.9004	57.6079	44.8127	31.5663	KEGG:NDUFS6; NADH dehydrogenase (ubiquinone) Fe-S protein 6 [EC:1.6.5.3 1.6.99.3]
137951	NC64-00985	EFN59423	2	1	1	2	2	1	2	0.936139	0.910878	1.77255	1.77476	0.769909	KEGG:PCCB, pccB; propionyl-CoA carboxylase beta chain [EC:6.4.1.3]
49978	NC64-00986	EFN59133	2	1	2	2	1	1	2	0.936139	1.82176	1.77255	0.88738	0.769909	KEGG:E6.4.1.4B; 3-methylcrotonyl-CoA carboxylase beta subunit [EC:6.4.1.4]
137953	NC64-00987	EFN59134	2	3	2	2	1	1	2	2.80842	1.82176	1.77255	0.88738	0.769909	KOG:Transcription factor/CCAAT displacement protein CDP1
48481	NC64-00988	EFN59424	22	25	20	18	12	10	22	23.4035	18.2176	15.953	10.6486	7.69909	KEGG:PAT, AAT; bifunctional aspartate aminotransferase and glutamate/aspartate-prephenate aminotransferase [EC:2.6.1.1 2.6.1.78 2.6.1.79]
19374	NC64-00989	EFN59425	2	2	3	2	3	2	2	1.87228	2.73264	1.77255	2.66214	1.53982
137956	NC64-00990	EFN59135	6	5	3	3	1	1	6	4.6807	2.73264	2.65883	0.88738	0.769909	KEGG:ATP2B; Ca2+ transporting ATPase, plasma membrane [EC:3.6.3.8]
137957	NC64-00991	EFN59136	16	18	14	12	6	7	16	16.8505	12.7523	10.6353	5.32428	5.38936	KOG:Pleiotropic drug resistance proteins (PDR1-15), ABC superfamily
137958	NC64-00992	EFN59137	7	8	6	8	3	5	7	7.48911	5.46527	7.0902	2.66214	3.84954	KEGG:ATP2B; Ca2+ transporting ATPase, plasma membrane [EC:3.6.3.8]
137959	NC64-00993	EFN59426	0	0	0	0	0	0	0	0	0	0	0	0	KEGG:ATP2B; Ca2+ transporting ATPase, plasma membrane [EC:3.6.3.8]
137960	NC64-00994	EFN59138	6	4	4	4	3	3	6	3.74456	3.64351	3.5451	2.66214	2.30973	KEGG:E3.6.3.6; H+-transporting ATPase [EC:3.6.3.6]
137963	NC64-00995	EFN59139	1	1	1	2	2	2	1	0.936139	0.910878	1.77255	1.77476	1.53982	KOG:Ca2+ transporting ATPase
137965	NC64-00996	EFN59140	1	1	1	1	1	1	1	0.936139	0.910878	0.886275	0.88738	0.769909	KOG:Mitochondrial Fe2+ transporter MMT1 and related transporters (cation diffusion facilitator superfamily)
137966	NC64-00997	EFN59141	20	17	12	9	5	6	20	15.9144	10.9305	7.97648	4.4369	4.61945	KOG:Transcription factor containing C2HC type Zn finger
137967	NC64-00998	EFN59427	8	8	7	8	7	7	8	7.48911	6.37615	7.0902	6.21166	5.38936	KOG:RNA polymerase II elongator complex, subunit ELP2, WD repeat superfamily
19159	NC64-00999	EFN59142	21	18	11	8	4	3	21	16.8505	10.0197	7.0902	3.54952	2.30973	KOG:RNA binding protein (contains RRM repeats)
55979	NC64-01000	EFN59428	291	263	239	181	57	51	291	246.205	217.7	160.416	50.5807	39.2653	KEGG:E5.5.1.4, INO1; myo-inositol-1-phosphate synthase [EC:5.5.1.4]
137970	NC64-01001	EFN59143	54	49	22	15	8	10	54	45.8708	20.0393	13.2941	7.09904	7.69909	KOG:Ubiquitin protein ligase RSP5/NEDD4
56751	NC64-01002	EFN59429	5	3	3	2	2	2	5	2.80842	2.73264	1.77255	1.77476	1.53982	KOG:Predicted nucleolar protein involved in ribosome biogenesis
137972	NC64-01003	EFN59144	6	10	8	10	11	9.5	6	9.36139	7.28703	8.86275	9.76118	7.31413
137973	NC64-01004	EFN59145	9	11	7	7	4	3	9	10.2975	6.37615	6.20393	3.54952	2.30973	KOG:Nuclear receptor coregulator SMRT/SMRTER, contains Myb-like domains
137974	NC64-01005	EFN59430	9.5	12	12.5	13	6	4	9.5	11.2337	11.386	11.5216	5.32428	3.07963
49986	NC64-01006	EFN59431	7	5	2	3	2	2	7	4.6807	1.82176	2.65883	1.77476	1.53982	KOG:FOG: Ankyrin repeat
137978	NC64-01007	EFN59432	3	3	3	2	1	2	3	2.80842	2.73264	1.77255	0.88738	1.53982
48483	NC64-01008	EFN59433	58	54	46	36	14	14	58	50.5515	41.9004	31.9059	12.4233	10.7787	KOG:Voltage-gated shaker-like K+ channel, subunit beta/KCNAB
33873	NC64-01009	EFN59146	2	1	0	0	1	1	2	0.936139	0	0	0.88738	0.769909	KOG:FOG: Zn-finger
137982	NC64-01010	EFN59147	6	5	5	3	1	2	6	4.6807	4.55439	2.65883	0.88738	1.53982	KOG:FOG: Zn-finger
49989	NC64-01011	EFN59434	5	5	4	4	3	2	5	4.6807	3.64351	3.5451	2.66214	1.53982	KOG:TATA box binding protein (TBP)-associated factor, RNA polymerase II
18957	NC64-01012	EFN59148	2	2	2	2	2	2	2	1.87228	1.82176	1.77255	1.77476	1.53982	KOG:Myosin class II heavy chain
137985	NC64-01013	EFN59435	0	0	0	0	0	0	0	0	0	0	0	0	KOG:60S ribosomal protein L22
33881	NC64-01014	EFN59436	31	31	24	19	10	12	31	29.0203	21.8611	16.8392	8.8738	9.2389	KEGG:RBM22, SLT11; pre-mRNA-splicing factor RBM22/SLT11
19399	NC64-01015	EFN59437	1	1	2	2	1	1	1	0.936139	1.82176	1.77255	0.88738	0.769909	KOG:Collagens (type IV and type XIII), and related proteins
137990	NC64-01016	EFN59438	14	15	14	11	6	7	14	14.0421	12.7523	9.74903	5.32428	5.38936	KOG:DNA damage-responsive repressor GIS1/RPH1, jumonji superfamily
56756	NC64-01017	EFN59149	0	0	0	1	0	0	0	0	0	0.886275	0	0	KOG:Nuclear receptor coregulator SMRT/SMRTER, contains Myb-like domains
137993	NC64-01018	EFN59150	7	7	5	9	4	6	7	6.55297	4.55439	7.97648	3.54952	4.61945
15581	NC64-01019	EFN59439	17	17	19	17	9	7	17	15.9144	17.3067	15.0667	7.98642	5.38936
33886	NC64-01020	EFN59440	131	141	147	151	144	151	131	131.996	133.899	133.828	127.783	116.256	KOG:Disintegrin metalloproteinases with thrombospondin repeats
137997	NC64-01021	EFN59441	3	2	2	1	1	1	3	1.87228	1.82176	0.886275	0.88738	0.769909	KOG:Positive cofactor 2 (PC2), subunit of a multiprotein coactivator of RNA polymerase II
49994	NC64-01022	EFN59151	0	0	1	0	1	0	0	0	0.910878	0	0.88738	0	KOG:Nuclear receptor coregulator SMRT/SMRTER, contains Myb-like domains
56758	NC64-01023	EFN59442	11	10	10	10	5	4	11	9.36139	9.10878	8.86275	4.4369	3.07963	KEGG:FHIT; bis(5'-adenosyl)-triphosphatase [EC:3.6.1.29]
56759	NC64-01024	EFN59152	16	23	18	17	10	9	16	21.5312	16.3958	15.0667	8.8738	6.92918	KOG:Predicted methyltransferase
29579	NC64-01025	EFN59443	65	76	71	46	18	19	65	71.1466	64.6724	40.7687	15.9728	14.6283	KEGG:PRDX5; peroxiredoxin 5, atypical 2-Cys peroxiredoxin [EC:1.11.1.15]
138002	NC64-01026	EFN59444	3	2	2	1	2	2	3	1.87228	1.82176	0.886275	1.77476	1.53982	KOG:Serine/threonine protein kinase
138003	NC64-01027	EFN59153	5	3.5	2	3	2	2	5	3.27649	1.82176	2.65883	1.77476	1.53982	KOG:Collagens (type IV and type XIII), and related proteins
138004	NC64-01028	EFN59154	70	80	68	54	26	26	70	74.8911	61.9397	47.8589	23.0719	20.0176
49999	NC64-01029	EFN59445	1	1	0	0	1	0	1	0.936139	0	0	0.88738	0	KOG:Splicing coactivator SRm160/300, subunit SRm300
138007	NC64-01030	EFN59155	8	7	4	4	3	3	8	6.55297	3.64351	3.5451	2.66214	2.30973	KOG:Serine/threonine protein phosphatase 2A, regulatory subunit
138008	NC64-01031	EFN59156	17	18	14	14	9	8	17	16.8505	12.7523	12.4079	7.98642	6.15927	KEGG:GPI, pgi; glucose-6-phosphate isomerase [EC:5.3.1.9]
29581	NC64-01032	EFN59446	37	46	44	35	12	10	37	43.0624	40.0786	31.0196	10.6486	7.69909	hydroxylamine reductase
138010	NC64-01033	EFN59447	7	7	5	6	3	4	7	6.55297	4.55439	5.31765	2.66214	3.07963
50004	NC64-01034	EFN59157	0	0	0	0	1	1	0	0	0	0	0.88738	0.769909	KOG:5'-AMP-activated protein kinase, gamma subunit
138015	NC64-01035	EFN59448	2	1	1	1	1	1	2	0.936139	0.910878	0.886275	0.88738	0.769909	KEGG:E1.1.1.205, guaB; IMP dehydrogenase [EC:1.1.1.205]
138016	NC64-01036	EFN59158	21	18	16	13	8	6	21	16.8505	14.5741	11.5216	7.09904	4.61945	KOG:COPII vesicle protein
56762	NC64-01037	EFN59449	1	1	1	2	1	1	1	0.936139	0.910878	1.77255	0.88738	0.769909	KOG:Dystonin, GAS (Growth-arrest-specific protein), and related proteins
50008	NC64-01038	EFN59159	43	36	32	18	11	11	43	33.701	29.1481	15.953	9.76118	8.46899	KEGG:SNRPB2; U2 small nuclear ribonucleoprotein B''
138020	NC64-01039	EFN59160	5	4	3	3	2	2	5	3.74456	2.73264	2.65883	1.77476	1.53982	KEGG:PRKAG; 5'-AMP-activated protein kinase, regulatory gamma subunit
138021	NC64-01040	EFN59450	1	1	0	0	1	1	1	0.936139	0	0	0.88738	0.769909
18919	NC64-01041	EFN59451	5	5	3	2	1	2	5	4.6807	2.73264	1.77255	0.88738	1.53982	KOG:Predicted membrane protein, contains two CBS domains
138024	NC64-01042	EFN59452	0	1	0	1	0	1	0	0.936139	0	0.886275	0	0.769909
138025	NC64-01043	EFN59161	0	0	0	0	0	1	0	0	0	0	0	0.769909
138026	NC64-01044	EFN59453	14	14	8	5	3	3	14	13.1059	7.28703	4.43138	2.66214	2.30973	KOG:Mitochondrial ribosomal protein S28
138027	NC64-01045	EFN59162	1	1	0	0	0	0	1	0.936139	0	0	0	0
138028	NC64-01046	EFN59454	3	3	2	2	1	1	3	2.80842	1.82176	1.77255	0.88738	0.769909	KOG:Cl- channel CLC-3 and related proteins (CLC superfamily)
138029	NC64-01047	EFN59163	17	13	14	15	8	7	17	12.1698	12.7523	13.2941	7.09904	5.38936	KEGG:RPC1, POLR3A; DNA-directed RNA polymerase III subunit RPC1 [EC:2.7.7.6]
138030	NC64-01048	EFN59455	1	1	1	1	1	1	1	0.936139	0.910878	0.886275	0.88738	0.769909	KOG:Cl- channel CLC-7 and related proteins (CLC superfamily)
138032	NC64-01049	EFN59456	1	1	1	1	1	1	1	0.936139	0.910878	0.886275	0.88738	0.769909	KOG:Cl- channel CLC-7 and related proteins (CLC superfamily)
138033	NC64-01050	EFN59457	1	1	1	1	1	1	1	0.936139	0.910878	0.886275	0.88738	0.769909	KOG:Cl- channel CLC-7 and related proteins (CLC superfamily)
138034	NC64-01051	EFN59458	2	1.5	5	4	2	2.5	2	1.40421	4.55439	3.5451	1.77476	1.92477	KOG:Cl- channel CLC-7 and related proteins (CLC superfamily)
138035	NC64-01052	EFN59164	2	2	2	2	2	3	2	1.87228	1.82176	1.77255	1.77476	2.30973	KOG:GATA-4/5/6 transcription factors
138036	NC64-01053	EFN59459	0	0	0	0	0	0	0	0	0	0	0	0
138037	NC64-01054	EFN59165	2	2	2	2	1	1	2	1.87228	1.82176	1.77255	0.88738	0.769909	KEGG:POLD3; DNA polymerase delta subunit 3
138039	NC64-01055	EFN59166	0	0	0	0	1	1	0	0	0	0	0.88738	0.769909	KEGG:CDC6; cell division control protein 6
138040	NC64-01056	EFN59460	33	33	18	17	6	10	33	30.8926	16.3958	15.0667	5.32428	7.69909	KOG:Nucleolar GTPase/ATPase p130
138041	NC64-01057	EFN59167	8	7	4	3	2	2	8	6.55297	3.64351	2.65883	1.77476	1.53982	KOG:RNA polymerase II assessory factor Cdc73p
33893	NC64-01058	EFN59168	4	5	4	3	1	2	4	4.6807	3.64351	2.65883	0.88738	1.53982	KEGG:CDO1; cysteine dioxygenase [EC:1.13.11.20]
138043	NC64-01059	EFN59169	21	21	20	16	12	7	21	19.6589	18.2176	14.1804	10.6486	5.38936
56764	NC64-01060	No Genbank record	2	3	2	2	1	1	2	2.80842	1.82176	1.77255	0.88738	0.769909	KEGG:CRLS; cardiolipin synthase [EC:2.7.8.-]
138045	NC64-01061	EFN59170	0	0	0	0	0	1	0	0	0	0	0	0.769909	KEGG:E2.7.8.5, pgsA; CDP-diacylglycerol--glycerol-3-phosphate 3-phosphatidyltransferase [EC:2.7.8.5]
138046	NC64-01062	EFN59461	6	5	5	4	3	3	6	4.6807	4.55439	3.5451	2.66214	2.30973	KEGG:EPT1; ethanolaminephosphotransferase [EC:2.7.8.1]
56765	NC64-01063	EFN59171	3	4	3	3	2	2	3	3.74456	2.73264	2.65883	1.77476	1.53982	KEGG:E2.7.8.5, pgsA; CDP-diacylglycerol--glycerol-3-phosphate 3-phosphatidyltransferase [EC:2.7.8.5]
138049	NC64-01064	EFN59462	6	6	4	5	3	4	6	5.61683	3.64351	4.43138	2.66214	3.07963
138050	NC64-01065	EFN59463	40	41	36	43	40	49	40	38.3817	32.7916	38.1098	35.4952	37.7255
138052	NC64-01066	EFN59464	3	3	2	3	1	1	3	2.80842	1.82176	2.65883	0.88738	0.769909	KEGG:ASAH2; neutral ceramidase [EC:3.5.1.23]
138055	NC64-01067	EFN59465	11	9	9	9	6	8	11	8.42525	8.19791	7.97648	5.32428	6.15927
138056	NC64-01068	EFN59172	8	8	6	5	3	3	8	7.48911	5.46527	4.43138	2.66214	2.30973	KOG:Predicted cation transporter
138057	NC64-01069	EFN59466	10	9	8	7	3	3	10	8.42525	7.28703	6.20393	2.66214	2.30973
50022	NC64-01070	EFN59173	0	0	0	0	0	0	0	0	0	0	0	0	KOG:Putative cytochrome c oxidase, subunit COX19
50023	NC64-01071	EFN59467	0	1	0	0	0	1	0	0.936139	0	0	0	0.769909	KOG:Uncharacterized conserved protein
138061	NC64-01072	EFN59468	5	4	4	2	2	3	5	3.74456	3.64351	1.77255	1.77476	2.30973	KEGG:LHCA4; light-harvesting complex I chlorophyll a/b binding protein 4
138062	NC64-01073	EFN59469	3	3	3	2	1	1	3	2.80842	2.73264	1.77255	0.88738	0.769909
138063	NC64-01074	EFN59470	2	1	2	2	2	2	2	0.936139	1.82176	1.77255	1.77476	1.53982	KEGG:LHCB2; light-harvesting complex II chlorophyll a/b binding protein 2
138064	NC64-01075	EFN59174	27	32	26	21	13	9	27	29.9565	23.6828	18.6118	11.5359	6.92918	KOG:Predicted membrane protein
19312	NC64-01076	EFN59175	7	3	2	2	1	0	7	2.80842	1.82176	1.77255	0.88738	0	KEGG:LHCB7; light-harvesting complex II chlorophyll a/b binding protein 7
138066	NC64-01077	EFN59176	5	5	4	3	1	2	5	4.6807	3.64351	2.65883	0.88738	1.53982	KOG:Dystonin, GAS (Growth-arrest-specific protein), and related proteins
29590	NC64-01078	EFN59177	36	30	31	33	29	27	36	28.0842	28.2372	29.2471	25.734	20.7875	KEGG:PFK, pfk; 6-phosphofructokinase [EC:2.7.1.11]
138069	NC64-01079	EFN59471	9	8	6	7	4	4	9	7.48911	5.46527	6.20393	3.54952	3.07963
50028	NC64-01080	EFN59178	7	7	5	6	7	7	7	6.55297	4.55439	5.31765	6.21166	5.38936	KEGG:SCARB1; scavenger receptor class B, member 1
138071	NC64-01081	EFN59179	0	0	0	0	1	1	0	0	0	0	0.88738	0.769909	KEGG:CHK; choline/ethanolamine kinase [EC:2.7.1.32 2.7.1.82]
18967	NC64-01082	EFN59472	4	3	3	2	1	1	4	2.80842	2.73264	1.77255	0.88738	0.769909	KEGG:pabAB; para-aminobenzoate synthetase [EC:2.6.1.85]
48488	NC64-01083	EFN59180	1	2	2	2	1	1	1	1.87228	1.82176	1.77255	0.88738	0.769909	KOG:Predicted helicase
29593	NC64-01084	EFN59473	128	115	103	74	28	27	128	107.656	93.8205	65.5844	24.8466	20.7875	KEGG:E2.2.1.6S, ilvH, ilvN; acetolactate synthase I/III small subunit [EC:2.2.1.6]
10018	NC64-01085	EFN59474	9	8	7	7	4	3	9	7.48911	6.37615	6.20393	3.54952	2.30973	KOG:Predicted helicase
138076	NC64-01086	EFN59181	5	3	1	1	1	1	5	2.80842	0.910878	0.886275	0.88738	0.769909	KOG:Predicted dehydrogenase
33905	NC64-01087	EFN59475	5	6	4	3	2	1	5	5.61683	3.64351	2.65883	1.77476	0.769909	KEGG:CS, gltA; citrate synthase [EC:2.3.3.1]
18995	NC64-01088	EFN59182	0	0	0	0	0	1	0	0	0	0	0	0.769909	KEGG:CKS1; cyclin-dependent kinase regulatory subunit CKS1
56773	NC64-01089	EFN59476	5	7	8	7	4	3	5	6.55297	7.28703	6.20393	3.54952	2.30973
138081	NC64-01090	EFN59183	7	7	5	6	4	2	7	6.55297	4.55439	5.31765	3.54952	1.53982	KEGG:clpP, CLPP; ATP-dependent Clp protease, protease subunit [EC:3.4.21.92]
138082	NC64-01091	EFN59477	17.5	18	14	8	4	4	17.5	16.8505	12.7523	7.0902	3.54952	3.07963	KOG:FOG: TPR repeat
33910	NC64-01092	EFN59478	73	94	106	98	80	68	73	87.9971	96.5531	86.855	70.9904	52.3538	KEGG:E1.15.1.1A, sodA, sodB, SOD2; superoxide dismutase, Fe-Mn family [EC:1.15.1.1]
138084	NC64-01093	EFN59184	0	1	2	3	3	3	0	0.936139	1.82176	2.65883	2.66214	2.30973	KEGG:CLP1, HERB; polyribonucleotide 5'-hydroxyl-kinase [EC:2.7.1.78]
33911	NC64-01094	EFN59479	45	35	28	27	10	9	45	32.7649	25.5046	23.9294	8.8738	6.92918	KOG:Diadenosine and diphosphoinositol polyphosphate phosphohydrolase
138086	NC64-01095	EFN59185	4	5	3	2	2	2	4	4.6807	2.73264	1.77255	1.77476	1.53982	KEGG:E3.5.1.6; beta-ureidopropionase [EC:3.5.1.6]
138089	NC64-01096	EFN59480	0	0	0	1	1	1	0	0	0	0.886275	0.88738	0.769909	KEGG:NIT2; omega-amidase [EC:3.5.1.3]
138090	NC64-01097	EFN59186	2	2	2	2	2	2	2	1.87228	1.82176	1.77255	1.77476	1.53982	KEGG:E3.5.1.6; beta-ureidopropionase [EC:3.5.1.6]
138091	NC64-01098	EFN59187	2	2	2	2	2	2	2	1.87228	1.82176	1.77255	1.77476	1.53982	KOG:Carbon-nitrogen hydrolase
18801	NC64-01099	EFN59481	10	9	7	4	2	3	10	8.42525	6.37615	3.5451	1.77476	2.30973	KOG:Peptidyl-prolyl cis-trans isomerase
19156	NC64-01100	EFN59188	18	21	23	10	6	5	18	19.6589	20.9502	8.86275	5.32428	3.84954	KEGG:RP-L33, rpmG; large subunit ribosomal protein L33
138094	NC64-01101	EFN59482	3	1	2	1	1	1	3	0.936139	1.82176	0.886275	0.88738	0.769909
56778	NC64-01102	EFN59189	1	2	1	1	2	1	1	1.87228	0.910878	0.886275	1.77476	0.769909	KEGG:E3.5.1.4, amiE; amidase [EC:3.5.1.4]
48490	NC64-01103	EFN59483	2	1	1	2	1	1	2	0.936139	0.910878	1.77255	0.88738	0.769909	KOG:Nuclear receptor coregulator SMRT/SMRTER, contains Myb-like domains
138098	NC64-01104	EFN59484	1	1	1	1	1	1	1	0.936139	0.910878	0.886275	0.88738	0.769909	KEGG:PRKAR; cAMP-dependent protein kinase regulator
138099	NC64-01105	EFN59485	54	47	29	25	12	8	54	43.9985	26.4155	22.1569	10.6486	6.15927	KOG:Mitochondrial import inner membrane translocase, subunit TIM17
138100	NC64-01106	EFN59190	14	13	10	10	9	10	14	12.1698	9.10878	8.86275	7.98642	7.69909	KOG:Transcription initiation factor TFIID, subunit BDF1 and related bromodomain proteins
138101	NC64-01107	EFN59191	0	0	0	0	0	0	0	0	0	0	0	0	KEGG:PRKAR; cAMP-dependent protein kinase regulator
138102	NC64-01108	EFN59486	2	1	2	2	1	1	2	0.936139	1.82176	1.77255	0.88738	0.769909	KEGG:LSC1; succinyl-CoA synthetase alpha subunit [EC:6.2.1.4 6.2.1.5]
50047	NC64-01109	EFN59192	0	0	0	0	0	0	0	0	0	0	0	0	KOG:Succinyl-CoA:alpha-ketoacid-CoA transferase
138104	NC64-01110	EFN59487	3	4	3	6	4	5	3	3.74456	2.73264	5.31765	3.54952	3.84954	KOG:Predicted L-carnitine dehydratase/alpha-methylacyl-CoA racemase
138105	NC64-01111	EFN59193	0	0	0	1	1	1	0	0	0	0.886275	0.88738	0.769909	KEGG:coaE; dephospho-CoA kinase [EC:2.7.1.24]
29609	NC64-01112	EFN59488	40	30	33	34	22	14	40	28.0842	30.059	30.1334	19.5224	10.7787	KEGG:PGK, pgk; phosphoglycerate kinase [EC:2.7.2.3]
138107	NC64-01113	EFN59489	22	22	21	29	18	16	22	20.5951	19.1284	25.702	15.9728	12.3185	KOG:Serine/threonine protein kinase
19065	NC64-01114	EFN59490	66	55	55	73	45	44	66	51.4877	50.0983	64.6981	39.9321	33.876	KEGG:RPA2, POLR1B; DNA-directed RNA polymerase I subunit RPA2 [EC:2.7.7.6]
138110	NC64-01115	EFN59491	59	55	57	52	36	33	59	51.4877	51.9201	46.0863	31.9457	25.407	KEGG:RPA2, POLR1B; DNA-directed RNA polymerase I subunit RPA2 [EC:2.7.7.6]
138111	NC64-01116	EFN59492	25	26	23	19	8	7	25	24.3396	20.9502	16.8392	7.09904	5.38936	KOG:Uncharacterized conserved protein
138112	NC64-01117	EFN59194	29	24	26	19	9	10	29	22.4673	23.6828	16.8392	7.98642	7.69909	KOG:Actin regulatory proteins (gelsolin/villin family)
18970	NC64-01118	EFN59195	10	7	6	4	1	1	10	6.55297	5.46527	3.5451	0.88738	0.769909	KOG:Predicted alpha-helical protein, potentially involved in replication/repair
18936	NC64-01119	EFN59493	18	17	8	6	3	4	18	15.9144	7.28703	5.31765	2.66214	3.07963	KEGG:TYRAAT; arogenate dehydrogenase (NADP+), plant [EC:1.3.1.78]
33921	NC64-01120	EFN59196	48	43	52	44	20	15	48	40.254	47.3657	38.9961	17.7476	11.5486	KEGG:RPB8, POLR2H; DNA-directed RNA polymerases I, II, and III subunit RPABC3
56782	NC64-01121	EFN59494	2	2	2	2	1	1	2	1.87228	1.82176	1.77255	0.88738	0.769909	KEGG:coaE; dephospho-CoA kinase [EC:2.7.1.24]
50056	NC64-01122	EFN59197	0	0	0	0	0	0	0	0	0	0	0	0	KEGG:E2.5.1.17, cobO, btuR; cob(I)alamin adenosyltransferase [EC:2.5.1.17]
33926	NC64-01123	EFN59495	32	34	28	29	15	13	32	31.8287	25.5046	25.702	13.3107	10.0088	KEGG:UTP21, WDR36; U3 small nucleolar RNA-associated protein 21
138120	NC64-01124	EFN59198	6	7	4	4	2	2	6	6.55297	3.64351	3.5451	1.77476	1.53982	KEGG:chlH, bchH; magnesium chelatase subunit H [EC:6.6.1.1]
138122	NC64-01125	EFN59496	0	0	0	0	0	0	0	0	0	0	0	0	KEGG:chlH, bchH; magnesium chelatase subunit H [EC:6.6.1.1]
138123	NC64-01126	EFN59199	1	2	1	1	1	1	1	1.87228	0.910878	0.886275	0.88738	0.769909	KOG:Cobalamin synthesis protein
138125	NC64-01127	EFN59200	25	25	18	23	22.5	20	25	23.4035	16.3958	20.3843	19.966	15.3982	KEGG:MAD1L; mitotic spindle assembly checkpoint protein MAD1
138126	NC64-01128	EFN59497	2	2	2	2	2	2	2	1.87228	1.82176	1.77255	1.77476	1.53982	KOG:Cobalamin synthesis protein
19370	NC64-01129	EFN59201	3	2	1	1	1	1	3	1.87228	0.910878	0.886275	0.88738	0.769909	KOG:Cobalamin synthesis protein
138128	NC64-01130	EFN59498	6	5	3	4	3	2	6	4.6807	2.73264	3.5451	2.66214	1.53982	KOG:Cobalamin synthesis protein
138129	NC64-01131	EFN59202	1	0	1	3	2	3	1	0	0.910878	2.65883	1.77476	2.30973	KOG:Cobalamin synthesis protein
138130	NC64-01132	EFN59499	0	0	0	0	0	1	0	0	0	0	0	0.769909	KEGG:CFL; cofilin
138131	NC64-01133	EFN59500	0	0	1	1	1	2	0	0	0.910878	0.886275	0.88738	1.53982	KOG:Low density lipoprotein receptor
138133	NC64-01134	EFN59501	1	1	3	4	4	4	1	0.936139	2.73264	3.5451	3.54952	3.07963	KOG:Uncharacterized conserved protein
138134	NC64-01135	EFN59502	137	186	149	94	43	38	137	174.122	135.721	83.3099	38.1573	29.2565
56786	NC64-01136	EFN59203	7	6	5	9	5	5	7	5.61683	4.55439	7.97648	4.4369	3.84954
56787	NC64-01137	EFN59503	1	1	1	1	0	0	1	0.936139	0.910878	0.886275	0	0	KEGG:hemF, CPOX; coproporphyrinogen III oxidase [EC:1.3.3.3]
138137	NC64-01138	EFN59204	3	2	1	1	1	1	3	1.87228	0.910878	0.886275	0.88738	0.769909
138138	NC64-01139	EFN59504	3	2	2	3	2	2	3	1.87228	1.82176	2.65883	1.77476	1.53982	KEGG:hemF, CPOX; coproporphyrinogen III oxidase [EC:1.3.3.3]
138139	NC64-01140	EFN59205	57	64	62	45	19	17	57	59.9129	56.4745	39.8824	16.8602	13.0884	KEGG:NNT; NAD(P) transhydrogenase [EC:1.6.1.2]
19045	NC64-01141	EFN59505	9	8	7	6	4	4	9	7.48911	6.37615	5.31765	3.54952	3.07963	KOG:Protein involved in ubiquinone biosynthesis
138141	NC64-01142	EFN59506	0	0	0	1	1	0	0	0	0	0.886275	0.88738	0	KOG:Uncharacterized conserved protein
29622	NC64-01143	EFN59206	756	926.5	1110.5	1037	1031	1063.5	756	867.333	1011.53	919.067	914.889	818.798	KEGG:RP-L24e, RPL24; large subunit ribosomal protein L24e
15743	NC64-01144	EFN59207	42	45	24	21	10	12.5	42	42.1263	21.8611	18.6118	8.8738	9.62386	KEGG:UBQLN, DSK2; ubiquilin
138144	NC64-01145	EFN59208	36	28	27	22	7	7	36	26.2119	24.5937	19.4981	6.21166	5.38936	KEGG:SNRK2; serine/threonine-protein kinase SRK2 [EC:2.7.11.1]
13113	NC64-01146	EFN59507	3	4	2	2	2	2	3	3.74456	1.82176	1.77255	1.77476	1.53982	KOG:Magnesium transporters: CorA family
50071	NC64-01147	EFN59508	0	0	0	0	0	0	0	0	0	0	0	0	KOG:Magnesium transporters: CorA family
33935	NC64-01148	EFN59509	46.5	44	43	29	22	21	46.5	41.1901	39.1678	25.702	19.5224	16.1681	KEGG:RAB8A, MEL; Ras-related protein Rab-8A
138152	NC64-01149	EFN59510	0	0	0	0	0	0	0	0	0	0	0	0	KOG:Magnesium transporters: CorA family
50074	NC64-01150	EFN59511	2	1	1	1	1	1	2	0.936139	0.910878	0.886275	0.88738	0.769909	KOG:Magnesium transporters: CorA family
15090	NC64-01151	EFN59209	35	47	45	42	23	12	35	43.9985	40.9895	37.2236	20.4097	9.2389	KOG:Glutaredoxin and related proteins
138155	NC64-01152	EFN59512	4	3	3	3	2	2	4	2.80842	2.73264	2.65883	1.77476	1.53982	KOG:Magnesium transporters: CorA family
138156	NC64-01153	EFN59210	5	3	3	2	2	2	5	2.80842	2.73264	1.77255	1.77476	1.53982	KEGG:COX15; cytochrome c oxidase assembly protein subunit 15
50078	NC64-01154	EFN59513	1	1	1	1	1	1	1	0.936139	0.910878	0.886275	0.88738	0.769909
138158	NC64-01155	EFN59211	1	0	1	0	0	1	1	0	0.910878	0	0	0.769909	KEGG:COX6B; cytochrome c oxidase subunit 6b
19306	NC64-01156	EFN59514	17	16	14	13	4	3	17	14.9782	12.7523	11.5216	3.54952	2.30973	KOG:FKBP-type peptidyl-prolyl cis-trans isomerase
48494	NC64-01157	EFN59515	41	39	32	34.5	10	12	41	36.5094	29.1481	30.5765	8.8738	9.2389	KOG:ER lumen protein retaining receptor
138161	NC64-01158	EFN59212	5	4	3	2	2	1	5	3.74456	2.73264	1.77255	1.77476	0.769909	KEGG:groEL, HSPD1; chaperonin GroEL
138162	NC64-01159	EFN59516	17	15	14	13	6	7	17	14.0421	12.7523	11.5216	5.32428	5.38936	KOG:Nuclear receptor coregulator SMRT/SMRTER, contains Myb-like domains
12394	NC64-01160	EFN59213	11	16	12	14	8	7	11	14.9782	10.9305	12.4079	7.09904	5.38936	KOG:Tyrosine kinase specific for activated (GTP-bound) p21cdc42Hs
18854	NC64-01161	EFN59517	73	72	67	63	31	21	73	67.402	61.0289	55.8353	27.5088	16.1681	KOG:Serine/threonine protein kinase
19207	NC64-01162	EFN59518	6	5	4	4	2	2	6	4.6807	3.64351	3.5451	1.77476	1.53982	KEGG:carB, CPA2; carbamoyl-phosphate synthase large subunit [EC:6.3.5.5]
138166	NC64-01163	EFN59214	31	33	19	10	7	7	31	30.8926	17.3067	8.86275	6.21166	5.38936
138167	NC64-01164	EFN59519	4	4	5	4	1	1	4	3.74456	4.55439	3.5451	0.88738	0.769909
33942	NC64-01165	EFN59215	20	20	18	15	8	7	20	18.7228	16.3958	13.2941	7.09904	5.38936	KEGG:BUB3; cell cycle arrest protein BUB3
56794	NC64-01166	EFN59520	10	11	11	10	5	4	10	10.2975	10.0197	8.86275	4.4369	3.07963	KOG:Calcium-responsive transcription coactivator
56795	NC64-01167	EFN59216	13	12	10	10	8	7	13	11.2337	9.10878	8.86275	7.09904	5.38936	KOG:Putative N2,N2-dimethylguanosine tRNA methyltransferase
138171	NC64-01168	EFN59521	3	2	2	3	2	2	3	1.87228	1.82176	2.65883	1.77476	1.53982
50087	NC64-01169	EFN59217	0	0	0	0	0	0	0	0	0	0	0	0	KEGG:DDB1; DNA damage-binding protein 1
50088	NC64-01170	EFN59522	7	4	4	4	2	2	7	3.74456	3.64351	3.5451	1.77476	1.53982	KEGG:CPSF1, CFT1; cleavage and polyadenylation specificity factor subunit 1
59562	NC64-01171	EFN59218	5	4	3	3	2	1	5	3.74456	2.73264	2.65883	1.77476	0.769909	KOG:Nuclear receptor coregulator SMRT/SMRTER, contains Myb-like domains
56797	NC64-01172	EFN59219	0	1	1	1	0	1	0	0.936139	0.910878	0.886275	0	0.769909	KOG:Phosphatidylinositol transfer protein PDR16 and related proteins
138176	NC64-01173	EFN59523	1	1	2	1	1	2	1	0.936139	1.82176	0.886275	0.88738	1.53982
138177	NC64-01174	EFN59524	0	0	0	0	0	0	0	0	0	0	0	0
138178	NC64-01175	EFN59525	0	0	0	0	0	0	0	0	0	0	0	0	KOG:Phosphatidylinositol transfer protein SEC14 and related proteins
138179	NC64-01176	EFN59526	1	1	1	1	0	1	1	0.936139	0.910878	0.886275	0	0.769909
138180	NC64-01177	EFN59220	24	25	26	16	9	6	24	23.4035	23.6828	14.1804	7.98642	4.61945
138181	NC64-01178	EFN59527	8.5	8	6	4	3	2	8.5	7.48911	5.46527	3.5451	2.66214	1.53982	KOG:Phosphatidylinositol transfer protein SEC14 and related proteins
138182	NC64-01179	EFN59221	3	3	3	3	3	3	3	2.80842	2.73264	2.65883	2.66214	2.30973
138185	NC64-01180	EFN59222	8	12	13	8	7	6	8	11.2337	11.8414	7.0902	6.21166	4.61945
138186	NC64-01181	EFN59528	19	16	15.5	15	5	5	19	14.9782	14.1186	13.2941	4.4369	3.84954
138187	NC64-01182	EFN59529	0	0	0	0	0	1	0	0	0	0	0	0.769909	KOG:Phosphatidylinositol transfer protein PDR16 and related proteins
138189	NC64-01183	EFN59223	9	16	18	11	6	8	9	14.9782	16.3958	9.74903	5.32428	6.15927
138191	NC64-01184	EFN59530	4	5	4	5	2	2	4	4.6807	3.64351	4.43138	1.77476	1.53982	KOG:Phosphatidylinositol transfer protein SEC14 and related proteins
18868	NC64-01185	EFN59224	0	0	0	0	0	0	0	0	0	0	0	0	KOG:FOG: RCC1 domain
138193	NC64-01186	EFN59225	6	6	6	5	3	2	6	5.61683	5.46527	4.43138	2.66214	1.53982
138195	NC64-01187	EFN59531	0	0	0	1	0	1	0	0	0	0.886275	0	0.769909	KOG:FOG: TPR repeat
59563	NC64-01188	EFN59226	2	1	2	1	0	1	2	0.936139	1.82176	0.886275	0	0.769909
19120	NC64-01189	EFN59532	0	0	0	0	0	0	0	0	0	0	0	0	KOG:Nuclear distribution protein NUDC
33950	NC64-01190	EFN59533	0	1	1	1	1	1	0	0.936139	0.910878	0.886275	0.88738	0.769909	KOG:60S ribosomal protein L22
138200	NC64-01191	EFN59227	0	0	0	0	0	0	0	0	0	0	0	0	KEGG:SUGT1, SGT1; suppressor of G2 allele of SKP1
29643	NC64-01192	EFN59534	98	89	87	73	26	23	98	83.3164	79.2464	64.6981	23.0719	17.7079	KEGG:ERF3, GSPT; peptide chain release factor subunit 3
138202	NC64-01193	EFN59228	15	17	10	7	4	5	15	15.9144	9.10878	6.20393	3.54952	3.84954
138203	NC64-01194	EFN59535	2	1	1	1	1	1	2	0.936139	0.910878	0.886275	0.88738	0.769909	KOG:Predicted histone tail methylase containing SET domain
138205	NC64-01195	EFN59229	0	1	1	1	1	0	0	0.936139	0.910878	0.886275	0.88738	0
48498	NC64-01196	EFN59536	27	26	24	24	10	9	27	24.3396	21.8611	21.2706	8.8738	6.92918	KOG:Putative transcription factor FET5
55988	NC64-01197	EFN59230	45	45	30	20	10	10	45	42.1263	27.3264	17.7255	8.8738	7.69909	KEGG:HIS7; glutamine amidotransferase / cyclase [EC:2.4.2.- 4.1.3.-]
19140	NC64-01198	EFN59537	22	25	24	21	13	7	22	23.4035	21.8611	18.6118	11.5359	5.38936	KOG:Predicted UDP-galactose transporter
19308	NC64-01199	EFN59231	114	146	163	122	106	88	114	136.676	148.473	108.126	94.0623	67.752	KEGG:RPB12, POLR2K; DNA-directed RNA polymerases I, II, and III subunit RPABC4
18853	NC64-01200	EFN59538	2	2	2	1	1	1	2	1.87228	1.82176	0.886275	0.88738	0.769909	KEGG:COX11; cytochrome c oxidase assembly protein subunit 11
138211	NC64-01201	EFN59232	4	5	4	4	4	4	4	4.6807	3.64351	3.5451	3.54952	3.07963	KEGG:E2.7.7.41, CDS1, cdsA; phosphatidate cytidylyltransferase [EC:2.7.7.41]
18984	NC64-01202	EFN59539	12	10	7	5	3	4	12	9.36139	6.37615	4.43138	2.66214	3.07963	KEGG:AP1G1; AP-1 complex subunit gamma-1
56806	NC64-01203	EFN59540	12	9	6	4	2	2	12	8.42525	5.46527	3.5451	1.77476	1.53982	KOG:CCAAT-binding factor, subunit C (HAP5)
50106	NC64-01204	EFN59541	2	1	1	0	0	0	2	0.936139	0.910878	0	0	0
138216	NC64-01205	EFN59233	2	2	1	1	1	1	2	1.87228	0.910878	0.886275	0.88738	0.769909	KEGG:E2.7.7.3B; pantetheine-phosphate adenylyltransferase [EC:2.7.7.3]
12885	NC64-01206	EFN59542	2	2	1	2	1	1	2	1.87228	0.910878	1.77255	0.88738	0.769909	KEGG:NMNAT; nicotinamide mononucleotide adenylyltransferase [EC:2.7.7.1 2.7.7.18]
138218	NC64-01207	EFN59234	17	15	12	7	4	5	17	14.0421	10.9305	6.20393	3.54952	3.84954	KEGG:SKI3, TTC37; superkiller protein 3
138219	NC64-01208	EFN59235	1	1	1	1	1	1	1	0.936139	0.910878	0.886275	0.88738	0.769909	KEGG:kdsB; 3-deoxy-manno-octulosonate cytidylyltransferase (CMP-KDO synthetase) [EC:2.7.7.38]
138220	NC64-01209	EFN59543	30	35	40	39	33	28	30	32.7649	36.4351	34.5647	29.2835	21.5574
19379	NC64-01210	EFN59544	0	0	0	1	0	1	0	0	0	0.886275	0	0.769909	KOG:Copper transporter
138222	NC64-01211	EFN59236	4	3	2	2	1	2	4	2.80842	1.82176	1.77255	0.88738	1.53982	KOG:Copper transporter
138223	NC64-01212	EFN59237	7	9	6	6	2	3	7	8.42525	5.46527	5.31765	1.77476	2.30973
138225	NC64-01213	EFN59238	27	24	13	9	7	8	27	22.4673	11.8414	7.97648	6.21166	6.15927	KOG:Predicted ATP-dependent protease PIL, contains LON domain
50112	NC64-01214	EFN59545	22	25	18	15	9	8	22	23.4035	16.3958	13.2941	7.98642	6.15927	KOG:Flavonol reductase/cinnamoyl-CoA reductase
138227	NC64-01215	EFN59546	7	8	4	4	2	3	7	7.48911	3.64351	3.5451	1.77476	2.30973
138228	NC64-01216	EFN59547	1	1	1	1	1	1	1	0.936139	0.910878	0.886275	0.88738	0.769909
56809	NC64-01217	EFN59239	14	18.5	13	11	6	7.5	14	17.3186	11.8414	9.74903	5.32428	5.77431
138230	NC64-01218	EFN59548	16	14	9	12	10	6	16	13.1059	8.19791	10.6353	8.8738	4.61945	KOG:Dystonin, GAS (Growth-arrest-specific protein), and related proteins
138231	NC64-01219	EFN59549	24	19	23	22	21	12	24	17.7866	20.9502	19.4981	18.635	9.2389	KOG:Flavonol reductase/cinnamoyl-CoA reductase
138232	NC64-01220	EFN59240	14	12	10	9	7	8	14	11.2337	9.10878	7.97648	6.21166	6.15927	KOG:CREB binding protein/P300 and related TAZ Zn-finger proteins
33962	NC64-01221	EFN59241	27	29	25	15	6	8	27	27.148	22.772	13.2941	5.32428	6.15927	KOG:Predicted RNA methylase involved in rRNA processing
138234	NC64-01222	EFN59242	17.5	16	12	10	5	5	17.5	14.9782	10.9305	8.86275	4.4369	3.84954	KOG:Peroxidase/oxygenase
56812	NC64-01223	EFN59550	22	21	19	15	8	8	22	19.6589	17.3067	13.2941	7.09904	6.15927	KEGG:STXBP1, MUNC18-1; syntaxin-binding protein 1
138236	NC64-01224	EFN59243	10	9	9	6	3	3	10	8.42525	8.19791	5.31765	2.66214	2.30973
138237	NC64-01225	EFN59244	2	2	2	2	1	2	2	1.87228	1.82176	1.77255	0.88738	1.53982
19034	NC64-01226	EFN59551	2	1	1	1	0	1	2	0.936139	0.910878	0.886275	0	0.769909	KEGG:E1.4.3.21, AOC2, AOC3, tynA; primary-amine oxidase [EC:1.4.3.21]
50121	NC64-01227	EFN59245	1	2	1	1	1	1	1	1.87228	0.910878	0.886275	0.88738	0.769909	KEGG:E1.4.3.21, AOC2, AOC3, tynA; primary-amine oxidase [EC:1.4.3.21]
33970	NC64-01228	EFN59552	25	30	24	24	14	11	25	28.0842	21.8611	21.2706	12.4233	8.46899	KEGG:PIGL; N-acetylglucosaminylphosphatidylinositol deacetylase [EC:3.5.1.89]
29663	NC64-01229	EFN59246	73	63	51	42	21	22	73	58.9768	46.4548	37.2236	18.635	16.938	KEGG:AQR; intron-binding protein aquarius
138244	NC64-01230	EFN59247	21	27	14	12	9	9	21	25.2758	12.7523	10.6353	7.98642	6.92918
50123	NC64-01231	EFN59553	11	11	9	10	5	5	11	10.2975	8.19791	8.86275	4.4369	3.84954	KEGG:RAF1; RAF proto-oncogene serine/threonine-protein kinase [EC:2.7.11.1]
56815	NC64-01232	EFN59248	6	6	5	5	3	4	6	5.61683	4.55439	4.43138	2.66214	3.07963
138247	NC64-01233	EFN59554	5	5	5	4	2	2	5	4.6807	4.55439	3.5451	1.77476	1.53982	KOG:Peptidylglycine alpha-amidating monooxygenase
138249	NC64-01234	EFN59555	3	3	2	2	1	1	3	2.80842	1.82176	1.77255	0.88738	0.769909	KOG:Transcription coactivator complex, P100 component
19196	NC64-01235	EFN59249	21	24	19	18	13	14	21	22.4673	17.3067	15.953	11.5359	10.7787	KEGG:ERCC1; DNA excision repair protein ERCC-1
140263	NC64-01236	EFN58672	11	9	9	11	9	9	11	8.42525	8.19791	9.74903	7.98642	6.92918	KEGG:DNAH; dynein heavy chain, axonemal
140264	NC64-01237	EFN58673	4	3	4	3	2	2	4	2.80842	3.64351	2.65883	1.77476	1.53982
140265	NC64-01238	EFN58674	16	18	8	7	4	4	16	16.8505	7.28703	6.20393	3.54952	3.07963
17984	NC64-01239	EFN58374	8	10	7	9	3	2	8	9.36139	6.37615	7.97648	2.66214	1.53982	KEGG:PECI; peroxisomal 3,2-trans-enoyl-CoA isomerase [EC:5.3.3.8]
140267	NC64-01240	EFN58675	24	21	19	21	13.5	10	24	19.6589	17.3067	18.6118	11.9796	7.69909
48501	NC64-01241	EFN58676	2	2	2	1	0	1	2	1.87228	1.82176	0.886275	0	0.769909	KEGG:CUL3; cullin 3
20041	NC64-01242	EFN58375	31	33	34	33	34	24	31	30.8926	30.9699	29.2471	30.1709	18.4778	KEGG:SEC22; vesicle transport protein SEC22
140270	NC64-01243	EFN58677	2	2	3	3	3	4	2	1.87228	2.73264	2.65883	2.66214	3.07963	KEGG:E1.10.3.3; L-ascorbate oxidase [EC:1.10.3.3]
59565	NC64-01244	EFN58376	7	6	6	6	3	2	7	5.61683	5.46527	5.31765	2.66214	1.53982	KOG:Multicopper oxidases
140272	NC64-01245	EFN58377	13	16	16	15	11	9	13	14.9782	14.5741	13.2941	9.76118	6.92918
19803	NC64-01246	EFN58678	10	11	12	10	2	3	10	10.2975	10.9305	8.86275	1.77476	2.30973	KEGG:SRP9; signal recognition particle subunit SRP9
13680	NC64-01247	EFN58378	10	9	8	6	5	5	10	8.42525	7.28703	5.31765	4.4369	3.84954
56820	NC64-01248	EFN58379	5	4	5	3	3	3	5	3.74456	4.55439	2.65883	2.66214	2.30973	KOG:Multicopper oxidases
140276	NC64-01249	EFN58679	20	24	25	15	10	7	20	22.4673	22.772	13.2941	8.8738	5.38936
59566	NC64-01250	EFN58380	29	33	30	20	12	10	29	30.8926	27.3264	17.7255	10.6486	7.69909	KEGG:MDH2; malate dehydrogenase [EC:1.1.1.37]
140278	NC64-01251	EFN58381	52	53	59	65	37	24	52	49.6154	53.7418	57.6079	32.8331	18.4778
19632	NC64-01252	EFN58680	0	0	0	0	0	0	0	0	0	0	0	0	KEGG:PSMA1; 20S proteasome subunit alpha 6 [EC:3.4.25.1]
140280	NC64-01253	EFN58382	4	6	4	4	1	1	4	5.61683	3.64351	3.5451	0.88738	0.769909
56822	NC64-01254	EFN58681	35	37	39	36	19	17	35	34.6371	35.5243	31.9059	16.8602	13.0884	KOG:Cysteine proteinase Cathepsin L
50139	NC64-01255	EFN58383	3	3	2	1	1	1	3	2.80842	1.82176	0.886275	0.88738	0.769909
19775	NC64-01256	EFN58682	5	5	5	5	4	6	5	4.6807	4.55439	4.43138	3.54952	4.61945	KEGG:E4.1.1.9, MLYCD; malonyl-CoA decarboxylase [EC:4.1.1.9]
56823	NC64-01257	EFN58384	11	12	8	9	7	8	11	11.2337	7.28703	7.97648	6.21166	6.15927	KOG:Ca2+-dependent lipid-binding protein CLB1/vesicle protein vp115/Granuphilin A, contains C2 domain
140286	NC64-01258	EFN58683	23	19	16	17	11	11	23	17.7866	14.5741	15.0667	9.76118	8.46899	KOG:Global transcriptional regulator, cell division control protein
29685	NC64-01259	EFN58684	8	7	6	6	2	3	8	6.55297	5.46527	5.31765	1.77476	2.30973	KOG:Uncharacterized conserved protein
56825	NC64-01260	EFN58385	10	10	9	7	4	4	10	9.36139	8.19791	6.20393	3.54952	3.07963	KEGG:CSTF2, RNA15; cleavage stimulation factor subunit 2
140292	NC64-01261	EFN58685	15	19	15	18	15	16	15	17.7866	13.6632	15.953	13.3107	12.3185	KOG:Protein with predicted involvement in meiosis (GSG1)
140294	NC64-01262	EFN58386	172	197	191	166	128	139	172	184.419	173.978	147.122	113.585	107.017
140296	NC64-01263	EFN58686	0	1	2	2	2	2	0	0.936139	1.82176	1.77255	1.77476	1.53982
140297	NC64-01264	EFN58387	7	4	5	3	4	7	7	3.74456	4.55439	2.65883	3.54952	5.38936	KOG:mRNA cleavage and polyadenylation factor I complex, subunit RNA15
140298	NC64-01265	EFN58687	14	17	14	16	14	15	14	15.9144	12.7523	14.1804	12.4233	11.5486	KOG:Protein with predicted involvement in meiosis (GSG1)
50146	NC64-01266	EFN58388	66	61	55	39.5	17	18	66	57.1045	50.0983	35.0079	15.0855	13.8584	KEGG:gatB; aspartyl-tRNA(Asn)/glutamyl-tRNA (Gln) amidotransferase subunit B [EC:6.3.5.6 6.3.5.7]
140300	NC64-01267	EFN58688	4	9	11.5	14	17	16	4	8.42525	10.4751	12.4079	15.0855	12.3185
140301	NC64-01268	EFN58689	52	54	39	36	24	19	52	50.5515	35.5243	31.9059	21.2971	14.6283	KOG:Nuclear receptor coregulator SMRT/SMRTER, contains Myb-like domains
55992	NC64-01269	EFN58389	62	66	56	50	29	22	62	61.7852	51.0092	44.3138	25.734	16.938	KEGG:hisD; histidinol dehydrogenase [EC:1.1.1.23]
19532	NC64-01270	EFN58690	113.5	166	164	170	177.5	121	113.5	155.399	149.384	150.667	157.51	93.1589	KEGG:RPB10, POLR2L; DNA-directed RNA polymerases I, II, and III subunit RPABC5
10114	NC64-01271	EFN58390	25	21	16	9	6	6	25	19.6589	14.5741	7.97648	5.32428	4.61945	KEGG:POLA2; DNA polymerase alpha subunit B
140305	NC64-01272	EFN58691	7	5	3	2	1	2	7	4.6807	2.73264	1.77255	0.88738	1.53982
29690	NC64-01273	EFN58692	0	0	0	0	0	0	0	0	0	0	0	0	KOG:Divalent cation tolerance-related protein
19730	NC64-01274	EFN58391	4	3	2	2	1	1	4	2.80842	1.82176	1.77255	0.88738	0.769909	KEGG:CCDC12; coiled-coil domain-containing protein 12
140308	NC64-01275	EFN58693	7	6	5	6	4	4	7	5.61683	4.55439	5.31765	3.54952	3.07963	KOG:RNA helicase
140309	NC64-01276	EFN58392	17	12	13	12	7	7	17	11.2337	11.8414	10.6353	6.21166	5.38936	KEGG:POLD1; DNA polymerase delta subunit 1 [EC:2.7.7.7]
55993	NC64-01277	EFN58393	1	1	0	0	1	1	1	0.936139	0	0	0.88738	0.769909	KOG:Uncharacterized conserved protein
13809	NC64-01278	EFN58394	16	16	19	16	14	10	16	14.9782	17.3067	14.1804	12.4233	7.69909	KOG:Phosphatidylethanolamine binding protein
140312	NC64-01279	EFN58694	6	4	4	2	2	1	6	3.74456	3.64351	1.77255	1.77476	0.769909	KOG:Metallothionein-like protein
34008	NC64-01280	EFN58695	36	34	26	21	11	10	36	31.8287	23.6828	18.6118	9.76118	7.69909	KEGG:STAMBP, AMSH; STAM-binding protein [EC:3.1.2.15]
13670	NC64-01281	EFN58395	190	200	219.5	181	79.5	63	190	187.228	199.938	160.416	70.5467	48.5042	KEGG:NHP2, NOLA2; H/ACA ribonucleoprotein complex subunit 2
50159	NC64-01282	EFN58696	0	0	1	0	1	1	0	0	0.910878	0	0.88738	0.769909	KOG:Metallothionein-like protein
48510	NC64-01283	EFN58396	23	22	28	28	12	10	23	20.5951	25.5046	24.8157	10.6486	7.69909	KEGG:E2.7.4.6, ndk; nucleoside-diphosphate kinase [EC:2.7.4.6]
56832	NC64-01284	EFN58397	12	11	8	8	3	3	12	10.2975	7.28703	7.0902	2.66214	2.30973	KOG:Nuclear pore complex, Nup98 component (sc Nup145/Nup100/Nup116)
56833	NC64-01285	EFN58398	35	39	29	25	13	13	35	36.5094	26.4155	22.1569	11.5359	10.0088	KOG:Transporter, ABC superfamily (Breast cancer resistance protein)
20050	NC64-01286	EFN58697	2	5	4	4	5	4	2	4.6807	3.64351	3.5451	4.4369	3.07963	KOG:Rhomboid family proteins
17175	NC64-01287	EFN58698	6	7	5	8	5	5	6	6.55297	4.55439	7.0902	4.4369	3.84954	KOG:FOG: PPR repeat
140326	NC64-01288	EFN58399	7	7	7	7	5	10	7	6.55297	6.37615	6.20393	4.4369	7.69909	KEGG:arcC; carbamate kinase [EC:2.7.2.2]
140327	NC64-01289	EFN58699	2	2	3	4	3	6	2	1.87228	2.73264	3.5451	2.66214	4.61945
56835	NC64-01290	EFN58700	4	3	3	3	2	2	4	2.80842	2.73264	2.65883	1.77476	1.53982	KEGG:CCNA; cyclin A
19583	NC64-01291	EFN58400	2	1	2	2	1	2	2	0.936139	1.82176	1.77255	0.88738	1.53982	KEGG:CCNH; cyclin H
140330	NC64-01292	EFN58701	16.5	14	8.5	10	4	6	16.5	13.1059	7.74247	8.86275	3.54952	4.61945
140331	NC64-01293	EFN58401	6	6	4	2	2	3	6	5.61683	3.64351	1.77255	1.77476	2.30973
140332	NC64-01294	EFN58702	8	8	6	8	5	4	8	7.48911	5.46527	7.0902	4.4369	3.07963	KEGG:E4.4.1.11; methionine-gamma-lyase [EC:4.4.1.11]
140333	NC64-01295	EFN58402	48	48	45	27	12	14	48	44.9347	40.9895	23.9294	10.6486	10.7787	KEGG:LMBRD1; LMBR1 domain-containing protein 1
34017	NC64-01296	EFN58703	3	4	2	2	2	2	3	3.74456	1.82176	1.77255	1.77476	1.53982	KEGG:GLG1, ESL1; golgi apparatus protein 1
140335	NC64-01297	EFN58403	65	58	51	35	15	15	65	54.2961	46.4548	31.0196	13.3107	11.5486	KOG:Uncharacterized conserved protein
140336	NC64-01298	EFN58404	0	0	0	0	0	0	0	0	0	0	0	0	KEGG:GLG1, ESL1; golgi apparatus protein 1
140337	NC64-01299	EFN58704	5	5	2	3	2	1	5	4.6807	1.82176	2.65883	1.77476	0.769909
140338	NC64-01300	EFN58405	0	0	0	0	0	0	0	0	0	0	0	0	KOG:Cytochrome b5
140339	NC64-01301	EFN58705	4	3	2	2	1	2	4	2.80842	1.82176	1.77255	0.88738	1.53982	KEGG:E1.7.1.1; nitrate reductase (NADH) [EC:1.7.1.1]
13990	NC64-01302	EFN58406	25	21	8	7	3	6	25	19.6589	7.28703	6.20393	2.66214	4.61945	KOG:Mitochondrial/chloroplast ribosomal protein L24
29709	NC64-01303	EFN58706	41	39	30	33	17	16	41	36.5094	27.3264	29.2471	15.0855	12.3185	KOG:Endosomal membrane proteins, EMP70
59568	NC64-01304	EFN58407	76.5	102	112	107	99	77	76.5	95.4862	102.018	94.8315	87.8506	59.283	KEGG:NDUFAB1; NADH dehydrogenase (ubiquinone) 1 alpha/beta subcomplex 1 [EC:1.6.5.3 1.6.99.3]
140343	NC64-01305	EFN58408	8	8	7	7	3	4	8	7.48911	6.37615	6.20393	2.66214	3.07963
50173	NC64-01306	EFN58707	1	1	1	1	1	1	1	0.936139	0.910878	0.886275	0.88738	0.769909	KEGG:E4.4.1.17; cytochrome c heme-lyase [EC:4.4.1.17]
48513	NC64-01307	EFN58409	1	1	0	0	0	0	1	0.936139	0	0	0	0	KOG:Cytochrome b
140348	NC64-01308	EFN58410	1	1	0	0	0	0	1	0.936139	0	0	0	0	KOG:Cytochrome b
29716	NC64-01309	EFN58411	54.5	47	35.5	23	13	15	54.5	43.9985	32.3362	20.3843	11.5359	11.5486	KOG:GTPase Rab2, small G protein superfamily
140350	NC64-01310	EFN58708	47	61	49	48	38	34	47	57.1045	44.633	42.5412	33.7204	26.1769	KEGG:GME; GDP-D-mannose 3', 5'-epimerase [EC:5.1.3.18 5.1.3.-]
140351	NC64-01311	EFN58709	89	81	64	56	22	23	89	75.8273	58.2962	49.6314	19.5224	17.7079	KOG:Protein required for normal rRNA processing
140353	NC64-01312	EFN58710	15.5	12	12	13	6	7	15.5	11.2337	10.9305	11.5216	5.32428	5.38936	KEGG:VTE3, APG1; MPBQ/MSBQ methyltransferase
50177	NC64-01313	EFN58412	4	6	6	6	5	5	4	5.61683	5.46527	5.31765	4.4369	3.84954	KEGG:petJ; cytochrome c6
140355	NC64-01314	EFN58711	0	0	0	0	0	0	0	0	0	0	0	0
140356	NC64-01315	EFN58413	2	1	1	1	1	1	2	0.936139	0.910878	0.886275	0.88738	0.769909	KOG:Uncharacterized conserved protein
50180	NC64-01316	EFN58712	30	25	21	14	7	7	30	23.4035	19.1284	12.4079	6.21166	5.38936	KOG:Splicing factor U2AF, large subunit (RRM superfamily)
12117	NC64-01317	EFN58414	5	4.5	1	1	1	1	5	4.21263	0.910878	0.886275	0.88738	0.769909	KEGG:MOGAT2, MGAT2; 2-acylglycerol O-acyltransferase 2 [EC:2.3.1.22]
19837	NC64-01318	EFN58713	10	9	7	7	3	3	10	8.42525	6.37615	6.20393	2.66214	2.30973	KEGG:ACP1; low molecular weight phosphotyrosine protein phosphatase [EC:3.1.3.2 3.1.3.48]
140360	NC64-01319	EFN58415	63	68	45	25	17	14	63	63.6575	40.9895	22.1569	15.0855	10.7787	KEGG:RPA12, ZNRD1; DNA-directed RNA polymerase I subunit RPA12
140361	NC64-01320	EFN58714	25	25	20	14	6	5	25	23.4035	18.2176	12.4079	5.32428	3.84954	KEGG:SNRK2; serine/threonine-protein kinase SRK2 [EC:2.7.11.1]
29723	NC64-01321	EFN58715	23	23	20	11	7	7	23	21.5312	18.2176	9.74903	6.21166	5.38936	KEGG:dxr; 1-deoxy-D-xylulose-5-phosphate reductoisomerase [EC:1.1.1.267]
50183	NC64-01322	EFN58416	0	0	0	0	0	0	0	0	0	0	0	0	KEGG:MOGAT2, MGAT2; 2-acylglycerol O-acyltransferase 2 [EC:2.3.1.22]
140364	NC64-01323	EFN58716	8	5	5	2	2	2	8	4.6807	4.55439	1.77255	1.77476	1.53982
140365	NC64-01324	EFN58717	2	3	2	2	1	2	2	2.80842	1.82176	1.77255	0.88738	1.53982	KEGG:MOGAT2, MGAT2; 2-acylglycerol O-acyltransferase 2 [EC:2.3.1.22]
140366	NC64-01325	EFN58417	22	21	18	13	8	7	22	19.6589	16.3958	11.5216	7.09904	5.38936
140367	NC64-01326	EFN58418	0	0	0	0	0	0	0	0	0	0	0	0	KEGG:MOGAT2, MGAT2; 2-acylglycerol O-acyltransferase 2 [EC:2.3.1.22]
16619	NC64-01327	EFN58419	0	0	0	0	0	0	0	0	0	0	0	0	KEGG:MOGAT2, MGAT2; 2-acylglycerol O-acyltransferase 2 [EC:2.3.1.22]
140370	NC64-01328	EFN58420	1	1	0	0	0	1	1	0.936139	0	0	0	0.769909	KEGG:E2.7.1.107, DGK, dgkA; diacylglycerol kinase [EC:2.7.1.107]
140371	NC64-01329	EFN58718	18	18	16.5	23	17	10	18	16.8505	15.0295	20.3843	15.0855	7.69909
19624	NC64-01330	EFN58421	10	9	7	6	3	3	10	8.42525	6.37615	5.31765	2.66214	2.30973	KEGG:VTE1, SXD1; tocopherol cyclase
140374	NC64-01331	EFN58422	0	1	1	1	1	1	0	0.936139	0.910878	0.886275	0.88738	0.769909
140375	NC64-01332	EFN58719	12	10	7	5	2	2	12	9.36139	6.37615	4.43138	1.77476	1.53982	KOG:Predicted membrane protein
29725	NC64-01333	No Genbank record	2	1	0	1	0	2	2	0.936139	0	0.886275	0	1.53982	KEGG:E2.7.1.107, DGK, dgkA; diacylglycerol kinase [EC:2.7.1.107]
140379	NC64-01334	EFN58423	0	0	0	1	0	0	0	0	0	0.886275	0	0	KEGG:E2.7.1.91; sphingosine kinase [EC:2.7.1.91]
19608	NC64-01335	EFN58720	97	92	80	61	30	26	97	86.1248	72.8703	54.0628	26.6214	20.0176	KEGG:ACO, acnA; aconitate hydratase 1 [EC:4.2.1.3]
14282	NC64-01336	EFN58721	53	44	38.5	38	19	17	53	41.1901	35.0688	33.6785	16.8602	13.0884	KEGG:ACO, acnA; aconitate hydratase 1 [EC:4.2.1.3]
34039	NC64-01337	EFN58424	56	62	52	63.5	42	32	56	58.0406	47.3657	56.2785	37.27	24.6371	KEGG:NDUFA9; NADH dehydrogenase (ubiquinone) 1 alpha subcomplex 9 [EC:1.6.5.3 1.6.99.3]
11200	NC64-01338	EFN58425	35	40	39	43	52	65	35	37.4456	35.5243	38.1098	46.1438	50.0441	KEGG:MTR4, SKIV2L2; ATP-dependent RNA helicase DOB1 [EC:3.6.4.13]
140384	NC64-01339	EFN58426	0	0	0	0	0	0	0	0	0	0	0	0
140385	NC64-01340	EFN58427	0	1	0	1	2	2	0	0.936139	0	0.886275	1.77476	1.53982
16675	NC64-01341	EFN58722	0	0	0	0	0	0	0	0	0	0	0	0
56847	NC64-01342	EFN58428	0	0	0	0	0	0	0	0	0	0	0	0	KEGG:E2.7.1.29, DAK1, DAK2; dihydroxyacetone kinase [EC:2.7.1.29]
140389	NC64-01343	EFN58429	25	27	18	13	7	7	25	25.2758	16.3958	11.5216	6.21166	5.38936	KOG:Nucleolar protein NOP52/RRP1
15650	NC64-01344	EFN58430	31.5	34	28	16	8	11	31.5	31.8287	25.5046	14.1804	7.09904	8.46899	KEGG:RP-S17, rpsQ; small subunit ribosomal protein S17
48517	NC64-01345	EFN58723	0	0	0	0	0	1	0	0	0	0	0	0.769909	KOG:Collagens (type IV and type XIII), and related proteins
140393	NC64-01346	EFN58431	78	85	90	75	50	23	78	79.5718	81.9791	66.4706	44.369	17.7079	KEGG:E1.15.1.1A, sodA, sodB, SOD2; superoxide dismutase, Fe-Mn family [EC:1.15.1.1]
19530	NC64-01347	EFN58432	3	2	2	1	1	1	3	1.87228	1.82176	0.886275	0.88738	0.769909	KOG:Phytoene desaturase
9879	NC64-01348	EFN58724	15	14	11	8	4	3	15	13.1059	10.0197	7.0902	3.54952	2.30973	KOG:Predicted integral membrane protein
140398	NC64-01349	EFN58725	1	1	1	1	1	1	1	0.936139	0.910878	0.886275	0.88738	0.769909	KOG:Predicted FAD-dependent oxidoreductase
50195	NC64-01350	EFN58433	4	3	1	1	1	0	4	2.80842	0.910878	0.886275	0.88738	0	KOG:Possible oxidoreductase
34046	NC64-01351	EFN58434	1	1	1	2	1	1	1	0.936139	0.910878	1.77255	0.88738	0.769909	KEGG:E1.14.13.8; dimethylaniline monooxygenase (N-oxide forming) [EC:1.14.13.8]
50197	NC64-01352	EFN58726	6	6	3	3	1	1	6	5.61683	2.73264	2.65883	0.88738	0.769909	KOG:Transcription initiation factor TFIID, subunit BDF1 and related bromodomain proteins
140404	NC64-01353	EFN58435	4	4	4	5	1	1	4	3.74456	3.64351	4.43138	0.88738	0.769909	KEGG:MAO, aofH; monoamine oxidase [EC:1.4.3.4]
140405	NC64-01354	EFN58436	4	4	3	2	1	1	4	3.74456	2.73264	1.77255	0.88738	0.769909	KOG:D-aspartate oxidase
140406	NC64-01355	EFN58437	1	1	1	1	0	0	1	0.936139	0.910878	0.886275	0	0	KEGG:E1.4.3.3, DAO; D-amino-acid oxidase [EC:1.4.3.3]
56850	NC64-01356	EFN58727	23	29	27	20	12	10	23	27.148	24.5937	17.7255	10.6486	7.69909
19800	NC64-01357	EFN58438	11	11	9	9	7	7	11	10.2975	8.19791	7.97648	6.21166	5.38936	KOG:Sulfate/bicarbonate/oxalate exchanger SAT-1 and related transporters (SLC26 family)
56851	NC64-01358	EFN58728	6	7	6	6	4	3	6	6.55297	5.46527	5.31765	3.54952	2.30973
34049	NC64-01359	EFN58439	18	19	15	17	11	10	18	17.7866	13.6632	15.0667	9.76118	7.69909	KOG:Sulfate/bicarbonate/oxalate exchanger SAT-1 and related transporters (SLC26 family)
50203	NC64-01360	EFN58440	0	0	0	0	0	0	0	0	0	0	0	0	KOG:Phytoene desaturase
48519	NC64-01361	EFN58441	1628	1472	1291	1355	2389	2987	1628	1378	1175.94	1200.9	2119.95	2299.72
48520	NC64-01362	EFN58729	1218	1160.5	943	1027.5	1896.5	2371.5	1218	1086.39	858.958	910.648	1682.92	1825.84
20144	NC64-01363	EFN58442	2524	2205	1931	2003	3322	3647	2524	2064.19	1758.91	1775.21	2947.88	2807.86
20170	NC64-01364	EFN58443	1872	1505	1315	1415.5	2121.5	2624.5	1872	1408.89	1197.81	1254.52	1882.58	2020.63
19962	NC64-01365	EFN58444	207	936	547	516	872	799	207	876.226	498.25	457.318	773.795	615.157
19722	NC64-01366	EFN58730	23	30	53.5	118	298.5	511	23	28.0842	48.732	104.58	264.883	393.423
140416	NC64-01367	EFN58731	13	11.5	10	10	4	4	13	10.7656	9.10878	8.86275	3.54952	3.07963	KOG:Cation transport ATPase
140417	NC64-01368	EFN58732	11	10	8	6	3	2	11	9.36139	7.28703	5.31765	2.66214	1.53982	KOG:Cation transport ATPase
19917	NC64-01369	EFN58445	8	8	7	5	2	2	8	7.48911	6.37615	4.43138	1.77476	1.53982	KEGG:glpA, glpD; glycerol-3-phosphate dehydrogenase [EC:1.1.5.3]
50208	NC64-01370	EFN58733	3	3	3	4	2	2	3	2.80842	2.73264	3.5451	1.77476	1.53982	KOG:Phytoene desaturase
55997	NC64-01371	EFN58446	16	13	13	12	9	8	16	12.1698	11.8414	10.6353	7.98642	6.15927	KOG:Uncharacterized conserved protein, contains RtcB domain
140424	NC64-01372	EFN58734	61	55	42	37	20	18	61	51.4877	38.2569	32.7922	17.7476	13.8584	KOG:Polyadenylate-binding protein (RRM superfamily)
48112	NC64-01373	EFN58447	32	22	29	23.5	15	11	32	20.5951	26.4155	20.8275	13.3107	8.46899	KEGG:AP4S1; AP-4 complex subunit sigma-1
140427	NC64-01374	EFN58735	0	0	0	0	0	0	0	0	0	0	0	0	KOG:FOG: RCC1 domain
140428	NC64-01375	EFN58736	8	8	4	6	4	4	8	7.48911	3.64351	5.31765	3.54952	3.07963	KEGG:petC; cytochrome b6-f complex iron-sulfur subunit [EC:1.10.9.1]
19927	NC64-01376	EFN58737	101	89	102	102	86	90	101	83.3164	92.9096	90.4001	76.3147	69.2918	KEGG:RP-L13, rplM; large subunit ribosomal protein L13
29747	NC64-01377	EFN58448	241	237	173	108	57	54	241	221.865	157.582	95.7177	50.5807	41.5751	KEGG:EIF6; translation initiation factor 6
48524	NC64-01378	EFN58738	20	19	16	13	4	4	20	17.7866	14.5741	11.5216	3.54952	3.07963	KEGG:STX5; syntaxin 5
140433	NC64-01379	EFN58449	27	23	18	10	6	5	27	21.5312	16.3958	8.86275	5.32428	3.84954	KEGG:RCD1, CNOT9, CAF40; CCR4-NOT transcription complex subunit 9
140434	NC64-01380	EFN58739	54	50	49	50	36	35	54	46.807	44.633	44.3138	31.9457	26.9468	KEGG:fabD; [acyl-carrier-protein] S-malonyltransferase [EC:2.3.1.39]
34059	NC64-01381	EFN58740	6	6	5	6	5	4	6	5.61683	4.55439	5.31765	4.4369	3.07963
19988	NC64-01382	EFN58450	0	0	0	0	0	0	0	0	0	0	0	0	KOG:RNA lariat debranching enzyme
140437	NC64-01383	EFN58741	6	7	5	6	4	4	6	6.55297	4.55439	5.31765	3.54952	3.07963
140438	NC64-01384	EFN58742	7	7	6	4	2	2	7	6.55297	5.46527	3.5451	1.77476	1.53982
11032	NC64-01385	EFN58451	8	8	8	6	2	3	8	7.48911	7.28703	5.31765	1.77476	2.30973	KEGG:ribD; diaminohydroxyphosphoribosylaminopyrimidine deaminase / 5-amino-6-(5-phosphoribosylamino)uracil reductase [EC:3.5.4.26 1.1.1.193]
48525	NC64-01386	EFN58452	46	52	42.5	32	12	14	46	48.6792	38.7123	28.3608	10.6486	10.7787	KEGG:mtnD, mtnZ, ADI1; 1,2-dihydroxy-3-keto-5-methylthiopentene dioxygenase [EC:1.13.11.53 1.13.11.54]
140441	NC64-01387	EFN58453	0	0	1	1	0	1	0	0	0.910878	0.886275	0	0.769909	KOG:Cytosine deaminase FCY1 and related enzymes
140442	NC64-01388	EFN58743	13	11	9	14	7	6	13	10.2975	8.19791	12.4079	6.21166	4.61945
140443	NC64-01389	EFN58744	3	3	2	3	2	3	3	2.80842	1.82176	2.65883	1.77476	2.30973	KOG:Cytosine deaminase FCY1 and related enzymes
140444	NC64-01390	EFN58745	27	30	28	21.5	8	5	27	28.0842	25.5046	19.0549	7.09904	3.84954
19853	NC64-01391	EFN58454	3	4	6	4	0	2	3	3.74456	5.46527	3.5451	0	1.53982	KEGG:comEB; dCMP deaminase [EC:3.5.4.12]
29752	NC64-01392	EFN58746	28	27	26	28	21	16	28	25.2758	23.6828	24.8157	18.635	12.3185	KEGG:E3.1.1.45; carboxymethylenebutenolidase [EC:3.1.1.45]
140447	NC64-01393	EFN58455	10	13	8	7	5	5	10	12.1698	7.28703	6.20393	4.4369	3.84954	KOG:Amino acid transporters
140448	NC64-01394	EFN58747	80	80	63	52	25	24	80	74.8911	57.3853	46.0863	22.1845	18.4778	KOG:FOG: RRM domain
140450	NC64-01395	EFN58748	0	0	0	0	0	0	0	0	0	0	0	0	KOG:Subunit of tRNA-specific adenosine-34 deaminase
48527	NC64-01396	EFN58456	5	4	3	2	1	1	5	3.74456	2.73264	1.77255	0.88738	0.769909	KEGG:E3.5.4.5, cdd; cytidine deaminase [EC:3.5.4.5]
140452	NC64-01397	EFN58457	1	2	1	1	0	0	1	1.87228	0.910878	0.886275	0	0
140453	NC64-01398	EFN58749	3	3	3	3	3	2	3	2.80842	2.73264	2.65883	2.66214	1.53982	KEGG:DCP2; mRNA-decapping enzyme subunit 2 [EC:3.-.-.-]
140454	NC64-01399	EFN58750	8	6	7	6	3	2	8	5.61683	6.37615	5.31765	2.66214	1.53982
15398	NC64-01400	EFN58751	170	216	241	208	170	132	170	202.206	219.522	184.345	150.855	101.628
20051	NC64-01401	EFN58458	16	16	15	10	7	5	16	14.9782	13.6632	8.86275	6.21166	3.84954	KEGG:CNOT4, NOT4, MOT2; CCR4-NOT transcription complex subunit 4 [EC:6.3.2.19]
56862	NC64-01402	EFN58459	0	0	0	0	0	0	0	0	0	0	0	0	KOG:Phosphatidic acid-preferring phospholipase A1, contains DDHD domain
14910	NC64-01403	EFN58752	15	15	12	11	9	10	15	14.0421	10.9305	9.74903	7.98642	7.69909	KEGG:HSD17B4; 3-hydroxyacyl-CoA dehydrogenase / 3a,7a,12a-trihydroxy-5b-cholest-24-enoyl-CoA hydratase [EC:1.1.1.35 4.2.1.107]
140461	NC64-01404	EFN58460	4	3	3	3	3	3	4	2.80842	2.73264	2.65883	2.66214	2.30973	KOG:DNA polymerase theta/eta, DEAD-box superfamily
140462	NC64-01405	EFN58753	0	0	0	1	1	1	0	0	0	0.886275	0.88738	0.769909
140463	NC64-01406	EFN58754	12	14	9	8	4	5	12	13.1059	8.19791	7.0902	3.54952	3.84954	KEGG:UTP22, NOL6; U3 small nucleolar RNA-associated protein 22
140464	NC64-01407	EFN58461	9	9	4	5	5	3	9	8.42525	3.64351	4.43138	4.4369	2.30973	KOG:DNA polymerase theta/eta, DEAD-box superfamily
140465	NC64-01408	EFN58755	81.5	78.5	88.5	89	75.5	39	81.5	73.4869	80.6127	78.8785	66.9972	30.0264	KEGG:RPA3; replication factor A3
50233	NC64-01409	EFN58462	0	0	0	0	0	0	0	0	0	0	0	0	KEGG:MTR4, SKIV2L2; ATP-dependent RNA helicase DOB1 [EC:3.6.4.13]
50234	NC64-01410	EFN58756	0	0	0	0	0	0	0	0	0	0	0	0	KOG:Predicted ATP-dependent RNA helicase
34065	NC64-01411	EFN58757	5	6	5	4	2	2	5	5.61683	4.55439	3.5451	1.77476	1.53982	KOG:ATP-dependent RNA helicase
6284	NC64-01412	EFN58463	1	1	1	1	0	0	1	0.936139	0.910878	0.886275	0	0	KEGG:FANCM; fanconi anemia group M protein
50237	NC64-01413	EFN58758	1	1	1	1	0	1	1	0.936139	0.910878	0.886275	0	0.769909	KOG:DNA/RNA helicase MER3/SLH1, DEAD-box superfamily
34068	NC64-01414	EFN58464	66	61	49	33	17	14	66	57.1045	44.633	29.2471	15.0855	10.7787	KEGG:GARS, glyS1; glycyl-tRNA synthetase [EC:6.1.1.14]
12983	NC64-01415	EFN58465	0	0	1	2	1	1	0	0	0.910878	1.77255	0.88738	0.769909	KOG:ATP-dependent DNA helicase
140476	NC64-01416	EFN58466	5	4	5	5	4	4	5	3.74456	4.55439	4.43138	3.54952	3.07963	KEGG:DDX42, SF3B125; ATP-dependent RNA helicase DDX42 [EC:3.6.4.13]
140477	NC64-01417	EFN58467	0	0	1	2	2	2	0	0	0.910878	1.77255	1.77476	1.53982	KEGG:BLM, RECQL3, SGS1; bloom syndrome protein [EC:3.6.4.12]
50241	NC64-01418	EFN58468	1	1	1	2	2	2	1	0.936139	0.910878	1.77255	1.77476	1.53982	KOG:DNA polymerase theta/eta, DEAD-box superfamily
140481	NC64-01419	EFN58469	28.5	33.5	42	41	39	32	28.5	31.3607	38.2569	36.3373	34.6078	24.6371
140482	NC64-01420	EFN58470	17	20	21	26	23	19	17	18.7228	19.1284	23.0432	20.4097	14.6283
140484	NC64-01421	EFN58471	28.5	34	39	40	40	33	28.5	31.8287	35.5243	35.451	35.4952	25.407
56869	NC64-01422	EFN58759	1	0	0	1	1	1	1	0	0	0.886275	0.88738	0.769909	KOG:dsRNA-specific nuclease Dicer and related ribonucleases
140490	NC64-01423	EFN58760	2	2	1	1	0	1	2	1.87228	0.910878	0.886275	0	0.769909	KEGG:BLM, RECQL3, SGS1; bloom syndrome protein [EC:3.6.4.12]
140491	NC64-01424	EFN58472	5	4	4	2	1	1	5	3.74456	3.64351	1.77255	0.88738	0.769909
140492	NC64-01425	EFN58473	14	14	12	13	7	6	14	13.1059	10.9305	11.5216	6.21166	4.61945
140493	NC64-01426	EFN58474	48	45	43	46	35	21	48	42.1263	39.1678	40.7687	31.0583	16.1681	KOG:Mitochondrial import inner membrane translocase, subunit TIM22
50246	NC64-01427	EFN58761	0	0	0	0	0	0	0	0	0	0	0	0	KOG:dsRNA-specific nuclease Dicer and related ribonucleases
140495	NC64-01428	EFN58475	4	3	3	3	3	2	4	2.80842	2.73264	2.65883	2.66214	1.53982
140496	NC64-01429	EFN58476	4	4	4	2	1	2	4	3.74456	3.64351	1.77255	0.88738	1.53982	KOG:ATP-dependent DNA helicase
50248	NC64-01430	EFN58762	0	0	0	0	0	0	0	0	0	0	0	0	KEGG:BLM, RECQL3, SGS1; bloom syndrome protein [EC:3.6.4.12]
19538	NC64-01431	EFN58477	8	8	7	6	5	5	8	7.48911	6.37615	5.31765	4.4369	3.84954	KOG:dsRNA-specific nuclease Dicer and related ribonucleases
19946	NC64-01432	EFN58478	0	2	1	3	2	2	0	1.87228	0.910878	2.65883	1.77476	1.53982	KEGG:BLM, RECQL3, SGS1; bloom syndrome protein [EC:3.6.4.12]
6949	NC64-01433	EFN58479	0	0	0	0	0	0	0	0	0	0	0	0	KOG:DNA/RNA helicase MER3/SLH1, DEAD-box superfamily
140500	NC64-01434	EFN58763	66	54	78.5	77	86	81	66	50.5515	71.504	68.2432	76.3147	62.3626	KEGG:CKS1; cyclin-dependent kinase regulatory subunit CKS1
48528	NC64-01435	EFN58480	24.5	19	25	26	9	10	24.5	17.7866	22.772	23.0432	7.98642	7.69909	KEGG:UBC; ubiquitin C
50250	NC64-01436	EFN58481	0	0	0	0	0	0	0	0	0	0	0	0	KEGG:BRIP1, BACH1, FANCJ; fanconi anemia group J protein [EC:3.6.4.12]
140503	NC64-01437	EFN58482	21	21	18	13	9	7	21	19.6589	16.3958	11.5216	7.98642	5.38936	KOG:DEAD-box protein abstrakt
140504	NC64-01438	EFN58764	46	40	25	18	8	8	46	37.4456	22.772	15.953	7.09904	6.15927	KOG:Uncharacterized conserved protein
140505	NC64-01439	EFN58483	11	8	6	3	2	3	11	7.48911	5.46527	2.65883	1.77476	2.30973
29762	NC64-01440	EFN58765	56	59	39	24	12	11	56	55.2322	35.5243	21.2706	10.6486	8.46899	KOG:WD40-repeat-containing subunit of the 18S rRNA processing complex
50253	NC64-01441	EFN58484	14	14	10	7	4	3	14	13.1059	9.10878	6.20393	3.54952	2.30973
55999	NC64-01442	EFN58766	1677	1910	2213	2272	2537	2506	1677	1788.03	2015.77	2013.62	2251.28	1929.39	KEGG:RP-S13e, RPS13; small subunit ribosomal protein S13e
140509	NC64-01443	EFN58485	111	99	126.5	133.5	121	93	111	92.6778	115.226	118.318	107.373	71.6015	KOG:Conserved alpha-helical protein
34079	NC64-01444	EFN58767	18	17	13	10	5	6	18	15.9144	11.8414	8.86275	4.4369	4.61945	KEGG:E4.2.1.2B, fumC; fumarate hydratase, class II [EC:4.2.1.2]
140511	NC64-01445	EFN58486	47	53	44	46	21	15	47	49.6154	40.0786	40.7687	18.635	11.5486	KEGG:RP-L19, rplS; large subunit ribosomal protein L19
140512	NC64-01446	EFN58768	21	21	15	12	6	7	21	19.6589	13.6632	10.6353	5.32428	5.38936	KOG:Thioredoxin
140513	NC64-01447	EFN58769	7	6	6	5	4	3	7	5.61683	5.46527	4.43138	3.54952	2.30973	KOG:Helicase of the DEAD superfamily
140514	NC64-01448	EFN58487	0	0	0	0	1	0	0	0	0	0	0.88738	0	KOG:Helicase of the DEAD superfamily
140515	NC64-01449	EFN58770	10	10	6	4	2	3	10	9.36139	5.46527	3.5451	1.77476	2.30973	KOG:Differentiation-related gene 1 protein (NDR1 protein), related proteins
140516	NC64-01450	EFN58771	1	1	1	1	1	1	1	0.936139	0.910878	0.886275	0.88738	0.769909	KOG:Transcriptional coactivator
56876	NC64-01451	EFN58488	3	4	5	4	5	5	3	3.74456	4.55439	3.5451	4.4369	3.84954	KEGG:DERL2_3; Derlin-2/3
140518	NC64-01452	EFN58489	6	6	4	2	1	1.5	6	5.61683	3.64351	1.77255	0.88738	1.15486
50260	NC64-01453	EFN58772	14	13	10	11	10	9	14	12.1698	9.10878	9.74903	8.8738	6.92918	KEGG:CDC45; cell division control protein 45
29775	NC64-01454	EFN58490	38	47	38	38	22	16	38	43.9985	34.6134	33.6785	19.5224	12.3185	KOG:Tyrosine kinase specific for activated (GTP-bound) p21cdc42Hs
19664	NC64-01455	EFN58773	6	4	4	3	1	2	6	3.74456	3.64351	2.65883	0.88738	1.53982	KEGG:PPCS, coaB; phosphopantothenate-cysteine ligase [EC:6.3.2.5]
140522	NC64-01456	EFN58491	2	2	2	1	1	1	2	1.87228	1.82176	0.886275	0.88738	0.769909	KOG:Dyneins, heavy chain
56001	NC64-01457	EFN58492	33	31	27	23	17	12	33	29.0203	24.5937	20.3843	15.0855	9.2389	KEGG:galE, GALE; UDP-glucose 4-epimerase [EC:5.1.3.2]
140524	NC64-01458	EFN58774	3	3	2	2	1	1	3	2.80842	1.82176	1.77255	0.88738	0.769909
19573	NC64-01459	EFN58493	54	51	34	29	19	20	54	47.7431	30.9699	25.702	16.8602	15.3982	KOG:Putative SAM-dependent rRNA methyltransferase SPB1
34091	NC64-01460	EFN58775	0	1	1	1	2	2	0	0.936139	0.910878	0.886275	1.77476	1.53982	KEGG:K11646; dehydroquinate synthase II [EC:1.4.1.-]
29783	NC64-01461	EFN58776	8	5.5	4	3	1	2	8	5.14877	3.64351	2.65883	0.88738	1.53982	KOG:Ultrahigh sulfur keratin-associated protein
14597	NC64-01462	EFN58777	6	5	6	5	2	2	6	4.6807	5.46527	4.43138	1.77476	1.53982	KEGG:ALG10; alpha-1,2-glucosyltransferase [EC:2.4.1.256]
140531	NC64-01463	EFN58494	15	15	12	9	3	3	15	14.0421	10.9305	7.97648	2.66214	2.30973
34097	NC64-01464	EFN58778	13	10	9	9	4	4	13	9.36139	8.19791	7.97648	3.54952	3.07963	KEGG:PRPF6, PRP6; pre-mRNA-processing factor 6
56881	NC64-01465	EFN58495	8	6	4	3	1	2	8	5.61683	3.64351	2.65883	0.88738	1.53982	KOG:Retinoblastoma pathway protein LIN-9/chromatin-associated protein Aly
56882	NC64-01466	EFN58779	4	2	2	2	1	2	4	1.87228	1.82176	1.77255	0.88738	1.53982	KOG:Low-density lipoprotein receptors containing Ca2+-binding EGF-like domains
140536	NC64-01467	EFN58496	1	1	1	1	1	0	1	0.936139	0.910878	0.886275	0.88738	0	KOG:Low-density lipoprotein receptors containing Ca2+-binding EGF-like domains
140537	NC64-01468	EFN58780	22	22	14	14	10	12	22	20.5951	12.7523	12.4079	8.8738	9.2389	KOG:Splicing coactivator SRm160/300, subunit SRm300
56884	NC64-01469	EFN58497	15	14	9	9	6	7	15	13.1059	8.19791	7.97648	5.32428	5.38936	KEGG:PATL1, PAT1; DNA topoisomerase 2-associated protein PAT1
59577	NC64-01470	EFN58781	13	11	10	15	11	13	13	10.2975	9.10878	13.2941	9.76118	10.0088	KOG:Sulfotransferase
140541	NC64-01471	EFN58498	18	18	15	11	6	6	18	16.8505	13.6632	9.74903	5.32428	4.61945	KOG:U4/U6 small nuclear ribonucleoprotein Prp4 (contains WD40 repeats)
140542	NC64-01472	EFN58782	39	31	16	11	8	9	39	29.0203	14.5741	9.74903	7.09904	6.92918	KEGG:yidC, spoIIIJ, OXA1; preprotein translocase subunit YidC
59578	NC64-01473	EFN58499	1138	1333	1523	1426	1490	1189	1138	1247.87	1387.27	1263.83	1322.2	915.421	KEGG:RP-L23e, RPL23; large subunit ribosomal protein L23e
140544	NC64-01474	EFN58783	8	6	5	4	3	4	8	5.61683	4.55439	3.5451	2.66214	3.07963	KOG:Collagens (type IV and type XIII), and related proteins
140545	NC64-01475	EFN58784	13	9	7	6	4	3	13	8.42525	6.37615	5.31765	3.54952	2.30973	KEGG:SEC20; protein transport protein SEC20
19872	NC64-01476	EFN58500	2	1	2	2	2	2	2	0.936139	1.82176	1.77255	1.77476	1.53982	KOG:DNA topoisomerase type II
140547	NC64-01477	EFN58501	16	13	14	11	8	9	16	12.1698	12.7523	9.74903	7.09904	6.92918	KOG:RNA helicase
140548	NC64-01478	EFN58785	6	7	5	3	2	2	6	6.55297	4.55439	2.65883	1.77476	1.53982
140549	NC64-01479	EFN58502	42	35	31	28	10	8	42	32.7649	28.2372	24.8157	8.8738	6.15927	KEGG:RFA2, RPA2; replication factor A2
56887	NC64-01480	EFN58786	44.5	38	28	17	10	9	44.5	35.5733	25.5046	15.0667	8.8738	6.92918	KOG:Predicted protein carboxyl methylase
56888	NC64-01481	EFN58503	3	2	1	1	1	1	3	1.87228	0.910878	0.886275	0.88738	0.769909	KEGG:LIG4, DNL4; DNA ligase 4 [EC:6.5.1.1]
140553	NC64-01482	EFN58504	0	0	0	0	0	0	0	0	0	0	0	0	KEGG:LIG1; DNA ligase 1 [EC:6.5.1.1]
34102	NC64-01483	EFN58787	24	18	19	17	6	6	24	16.8505	17.3067	15.0667	5.32428	4.61945	KEGG:RRM2; ribonucleoside-diphosphate reductase subunit M2 [EC:1.17.4.1]
34107	NC64-01484	EFN58788	3	2	1	1	1	1	3	1.87228	0.910878	0.886275	0.88738	0.769909	KEGG:LIG4, DNL4; DNA ligase 4 [EC:6.5.1.1]
140556	NC64-01485	EFN58505	1	2	1	1	1	1	1	1.87228	0.910878	0.886275	0.88738	0.769909	KEGG:LIG4, DNL4; DNA ligase 4 [EC:6.5.1.1]
140557	NC64-01486	EFN58506	0	0	0	0	0	0	0	0	0	0	0	0	KEGG:LIG4, DNL4; DNA ligase 4 [EC:6.5.1.1]
48119	NC64-01487	EFN58789	336	317	348	320	214	200	336	296.756	316.986	283.608	189.899	153.982	KEGG:RP-L10, rplJ; large subunit ribosomal protein L10
48537	NC64-01488	EFN58507	905	1244	1401	1346	1492	1516	905	1164.56	1276.14	1192.93	1323.97	1167.18	KEGG:RP-L37Ae, RPL37A; large subunit ribosomal protein L37Ae
50283	NC64-01489	EFN58508	1	1	1	2	2	2	1	0.936139	0.910878	1.77255	1.77476	1.53982	KEGG:E2.1.1.37, DNMT, dcm; DNA (cytosine-5-)-methyltransferase [EC:2.1.1.37]
56892	NC64-01490	EFN58790	7	7	6	7	3	4	7	6.55297	5.46527	6.20393	2.66214	3.07963	KEGG:E2.1.1.37, DNMT, dcm; DNA (cytosine-5-)-methyltransferase [EC:2.1.1.37]
56893	NC64-01491	EFN58791	26	27	25	20	12	11	26	25.2758	22.772	17.7255	10.6486	8.46899	KOG:N-arginine dibasic convertase NRD1 and related Zn2+-dependent endopeptidases, insulinase superfamily
140567	NC64-01492	EFN58509	97	91	90	78	29	23	97	85.1887	81.9791	69.1295	25.734	17.7079	KEGG:accC; acetyl-CoA carboxylase, biotin carboxylase subunit [EC:6.4.1.2 6.3.4.14]
140569	NC64-01493	EFN58792	3	3	3	1	1	1	3	2.80842	2.73264	0.886275	0.88738	0.769909
56004	NC64-01494	EFN58510	0	0	0	0	0	0	0	0	0	0	0	0	KOG:Collagens (type IV and type XIII), and related proteins
140571	NC64-01495	EFN58511	0	0	0	0	0	0	0	0	0	0	0	0	KOG:WD40 repeat-containing protein
140572	NC64-01496	EFN58793	0	0	0	0	0	0	0	0	0	0	0	0	KEGG:E2.1.1.37, DNMT, dcm; DNA (cytosine-5-)-methyltransferase [EC:2.1.1.37]
140573	NC64-01497	EFN58794	0	0	0	0	0	0	0	0	0	0	0	0	KOG:Deoxyribodipyrimidine photolyase/cryptochrome
140574	NC64-01498	EFN58512	0	0	0	0	0	0	0	0	0	0	0	0	KOG:Deoxyribodipyrimidine photolyase/cryptochrome
140575	NC64-01499	EFN58513	0	0	0	0	0	0	0	0	0	0	0	0
140576	NC64-01500	EFN58514	0	0	0	0	0	0	0	0	0	0	0	0
50289	NC64-01501	EFN58795	8	9	14	7	5	2	8	8.42525	12.7523	6.20393	4.4369	1.53982	KOG:Alkyl hydroperoxide reductase, thiol specific antioxidant and related enzymes
19454	NC64-01502	EFN58515	1	1	2	1	1	1	1	0.936139	1.82176	0.886275	0.88738	0.769909	KOG:Deoxyribodipyrimidine photolyase/cryptochrome
140579	NC64-01503	EFN58516	3	4	3	3	2	2	3	3.74456	2.73264	2.65883	1.77476	1.53982	KEGG:CRY; cryptochrome
140580	NC64-01504	EFN58796	1	1	1	1	1	2	1	0.936139	0.910878	0.886275	0.88738	1.53982
140581	NC64-01505	EFN58517	18	14	9	6	3	3	18	13.1059	8.19791	5.31765	2.66214	2.30973	KEGG:SRP68; signal recognition particle subunit SRP68
140583	NC64-01506	EFN58518	0	0	0	1	1	0	0	0	0	0.886275	0.88738	0
140584	NC64-01507	EFN58797	0	0	0	0	0	0	0	0	0	0	0	0
19464	NC64-01508	EFN58798	125	152	164	157	109	89.5	125	142.293	149.384	139.145	96.7244	68.9068	KOG:Nucleosome remodeling factor, subunit CAF1/NURF55/MSI1
56897	NC64-01509	EFN58519	127	134	126	122	59	51	127	125.443	114.771	108.126	52.3554	39.2653
140588	NC64-01510	EFN58520	8	10	9	9	8	9	8	9.36139	8.19791	7.97648	7.09904	6.92918
140589	NC64-01511	EFN58799	39	37	36	34	18	22	39	34.6371	32.7916	30.1334	15.9728	16.938	KEGG:VCP, CDC48; transitional endoplasmic reticulum ATPase
56005	NC64-01512	EFN58800	17	25	28	27	18	15	17	23.4035	25.5046	23.9294	15.9728	11.5486	KEGG:glnA; glutamine synthetase [EC:6.3.1.2]
140591	NC64-01513	EFN58521	1	1	0	0	0	1	1	0.936139	0	0	0	0.769909	KEGG:DPO1, polA; DNA polymerase I [EC:2.7.7.7]
29817	NC64-01514	EFN58801	7	9	10	8	4	4	7	8.42525	9.10878	7.0902	3.54952	3.07963	calcineurin B-like protei
17265	NC64-01515	EFN58522	4	3	1	2	1	1	4	2.80842	0.910878	1.77255	0.88738	0.769909
140596	NC64-01516	EFN58802	14	14	12	13	8	10	14	13.1059	10.9305	11.5216	7.09904	7.69909
140597	NC64-01517	EFN58803	2	3	3	4	3	5	2	2.80842	2.73264	3.5451	2.66214	3.84954
140598	NC64-01518	EFN58804	3	3	4	5	3	4	3	2.80842	3.64351	4.43138	2.66214	3.07963
140599	NC64-01519	EFN58805	1	2	2	2	2	3	1	1.87228	1.82176	1.77255	1.77476	2.30973
140600	NC64-01520	EFN58806	6	6	6	7	7	6	6	5.61683	5.46527	6.20393	6.21166	4.61945	KEGG:REV1; DNA repair protein REV1 [EC:2.7.7.-]
19567	NC64-01521	EFN58523	9	11	9	10	7	5	9	10.2975	8.19791	8.86275	6.21166	3.84954	KOG:Mitochondrial RNA helicase SUV3, DEAD-box superfamily
19893	NC64-01522	EFN58807	7	9	5	3	2	2	7	8.42525	4.55439	2.65883	1.77476	1.53982	KEGG:POLZ1, rev3; DNA polymerase zeta subunit [EC:2.7.7.7]
56903	NC64-01523	EFN58524	4	2	1	1	1	1	4	1.87228	0.910878	0.886275	0.88738	0.769909	KEGG:POLD1; DNA polymerase delta subunit 1 [EC:2.7.7.7]
140605	NC64-01524	EFN58525	0	0	0	0	0	0	0	0	0	0	0	0
56904	NC64-01525	EFN58808	0	0	0	0	0	0	0	0	0	0	0	0
20112	NC64-01526	EFN58809	2	3	3	2	3	3	2	2.80842	2.73264	1.77255	2.66214	2.30973	KEGG:POLE1; DNA polymerase epsilon subunit 1 [EC:2.7.7.7]
48540	NC64-01527	EFN58810	0	0	0	0	1	1	0	0	0	0	0.88738	0.769909	KEGG:POLE2; DNA polymerase epsilon subunit 2 [EC:2.7.7.7]
140611	NC64-01528	EFN58526	2	6	3	4	1	1	2	5.61683	2.73264	3.5451	0.88738	0.769909
19961	NC64-01529	EFN58811	13	9	7	4	2	2	13	8.42525	6.37615	3.5451	1.77476	1.53982	KOG:Uncharacterized membrane protein NPD008/CGI-148
34136	NC64-01530	EFN58527	7	5	5	4	3	3	7	4.6807	4.55439	3.5451	2.66214	2.30973	KEGG:PRI2; DNA primase large subunit [EC:2.7.7.-]
56906	NC64-01531	EFN58812	2	4	3	3	2	2	2	3.74456	2.73264	2.65883	1.77476	1.53982	KOG:Molecular chaperone (DnaJ superfamily)
50309	NC64-01532	EFN58528	7	6	3	4	2	2	7	5.61683	2.73264	3.5451	1.77476	1.53982
50310	NC64-01533	EFN58813	7	6	6	4	2	2	7	5.61683	5.46527	3.5451	1.77476	1.53982
48542	NC64-01534	EFN58814	1	1	1	1	1	2	1	0.936139	0.910878	0.886275	0.88738	1.53982	KOG:Molecular chaperone (DnaJ superfamily)
140622	NC64-01535	EFN58815	10	9	9	11	7	10	10	8.42525	8.19791	9.74903	6.21166	7.69909
140624	NC64-01536	EFN58529	2	2	2	4	4	4	2	1.87228	1.82176	3.5451	3.54952	3.07963	KOG:RNA polymerase II transcription elongation factor DSIF/SUPT5H/SPT5
140625	NC64-01537	EFN58530	3	3	3	2	2	4	3	2.80842	2.73264	1.77255	1.77476	3.07963
34137	NC64-01538	EFN58531	2	2	2	1	2	3	2	1.87228	1.82176	0.886275	1.77476	2.30973	KOG:Molecular chaperone (DnaJ superfamily)
20098	NC64-01539	EFN58532	1	2	1	1	1	1	1	1.87228	0.910878	0.886275	0.88738	0.769909	KOG:Molecular chaperone (DnaJ superfamily)
56910	NC64-01540	EFN58816	13	11	9	7	3	4	13	10.2975	8.19791	6.20393	2.66214	3.07963	KEGG:NDUFV1; NADH dehydrogenase (ubiquinone) flavoprotein 1 [EC:1.6.5.3 1.6.99.3]
140631	NC64-01541	EFN58817	0	0	0	0	0	0	0	0	0	0	0	0	KOG:Molecular chaperone (DnaJ superfamily)
50320	NC64-01542	EFN58533	1	1	0	1	0	1	1	0.936139	0	0.886275	0	0.769909	KOG:C-type lectin
140633	NC64-01543	EFN58818	31.5	36	25	24	13	14	31.5	33.701	22.772	21.2706	11.5359	10.7787
19495	NC64-01544	EFN58819	13	14	9	8	4	5	13	13.1059	8.19791	7.0902	3.54952	3.84954	KOG:Predicted helicase
19680	NC64-01545	EFN58534	92	103	89	68	26	22	92	96.4223	81.0682	60.2667	23.0719	16.938	KEGG:nadA; quinolinate synthase [EC:2.5.1.72]
50323	NC64-01546	EFN58535	4	2	2	2	1	1	4	1.87228	1.82176	1.77255	0.88738	0.769909	KOG:Molecular chaperone (DnaJ superfamily)
50324	NC64-01547	EFN58820	4	6	4	2	1	1	4	5.61683	3.64351	1.77255	0.88738	0.769909	KOG:Molecular chaperone (DnaJ superfamily)
56914	NC64-01548	EFN58821	2	1	1	1	1	1	2	0.936139	0.910878	0.886275	0.88738	0.769909	KOG:Molecular chaperone (DnaJ superfamily)
140640	NC64-01549	EFN58536	10	11	9	8.5	5	5	10	10.2975	8.19791	7.53334	4.4369	3.84954	KOG:Uncharacterized conserved protein
140641	NC64-01550	EFN58537	0	1	1	1	2	1	0	0.936139	0.910878	0.886275	1.77476	0.769909	KOG:Molecular chaperone (DnaJ superfamily)
140642	NC64-01551	EFN58538	3	3	1	3	1	1	3	2.80842	0.910878	2.65883	0.88738	0.769909	KOG:Molecular chaperone (DnaJ superfamily)
140643	NC64-01552	EFN58539	7	7	7	7	4	3	7	6.55297	6.37615	6.20393	3.54952	2.30973
140644	NC64-01553	EFN58540	10	11	8	8	4	5	10	10.2975	7.28703	7.0902	3.54952	3.84954
140645	NC64-01554	EFN58822	27	28	23	24	15	9	27	26.2119	20.9502	21.2706	13.3107	6.92918	KOG:Queuine-tRNA ribosyltransferase
140646	NC64-01555	EFN58541	11	9	8	8	5	6	11	8.42525	7.28703	7.0902	4.4369	4.61945	KOG:Serine/threonine protein kinase
10628	NC64-01556	EFN58542	16	17	12	8	6	7	16	15.9144	10.9305	7.0902	5.32428	5.38936	KEGG:WDR82, SWD2, CPS35; COMPASS component SWD2
140648	NC64-01557	EFN58543	42	49.5	43	51	33	24	42	46.3389	39.1678	45.2	29.2835	18.4778	KOG:FOG: PPR repeat
140649	NC64-01558	EFN58544	5	5	3	2	1	1	5	4.6807	2.73264	1.77255	0.88738	0.769909	KEGG:DNAJA2; DnaJ homolog subfamily A member 2
10945	NC64-01559	EFN58823	0	0	0	0	0	0	0	0	0	0	0	0
140653	NC64-01560	EFN58545	1	1	1	1	2	1	1	0.936139	0.910878	0.886275	1.77476	0.769909
140654	NC64-01561	EFN58546	31	28	25	18	8	8	31	26.2119	22.772	15.953	7.09904	6.15927
140655	NC64-01562	EFN58824	4	4	3	4	3	5	4	3.74456	2.73264	3.5451	2.66214	3.84954	KOG:mRNA-binding protein Encore
140656	NC64-01563	EFN58825	4	4	2	2	1	1	4	3.74456	1.82176	1.77255	0.88738	0.769909	KOG:Endocytosis protein RME-8, contains DnaJ domain
140657	NC64-01564	EFN58547	0	0	0	0	0	1	0	0	0	0	0	0.769909	KOG:p53-interacting protein 53BP/ASPP, contains ankyrin and SH3 domains
140658	NC64-01565	EFN58548	2	1	2	3	3	3	2	0.936139	1.82176	2.65883	2.66214	2.30973	KEGG:DNAJA2; DnaJ homolog subfamily A member 2
29840	NC64-01566	EFN58549	295	331	352	325	205.5	147	295	309.862	320.629	288.039	182.357	113.177	KOG:Acyl carrier protein/NADH-ubiquinone oxidoreductase, NDUFAB1/SDAP subunit
140660	NC64-01567	EFN58826	16	15	12	12	7	5	16	14.0421	10.9305	10.6353	6.21166	3.84954	KOG:FOG: Leucine rich repeat
140661	NC64-01568	EFN58827	2	2	4	5	4	6	2	1.87228	3.64351	4.43138	3.54952	4.61945
14125	NC64-01569	EFN58550	7	10	12	14	9	12	7	9.36139	10.9305	12.4079	7.98642	9.2389
140663	NC64-01570	EFN58828	5	4	3	3	2	2	5	3.74456	2.73264	2.65883	1.77476	1.53982	KOG:Molecular chaperone (DnaJ superfamily)
140664	NC64-01571	EFN58829	10	10	10	9	9	9	10	9.36139	9.10878	7.97648	7.98642	6.92918	KOG:ER to golgi transport protein/RAD50-interacting protein 1
140665	NC64-01572	EFN58830	8	8	8	8	8	10	8	7.48911	7.28703	7.0902	7.09904	7.69909	KOG:Putative N2,N2-dimethylguanosine tRNA methyltransferase
48545	NC64-01573	EFN58551	37	35	29	17	9	6	37	32.7649	26.4155	15.0667	7.98642	4.61945	KEGG:metC; cystathionine beta-lyase [EC:4.4.1.8]
140667	NC64-01574	EFN58831	23	25	20	24	15	13	23	23.4035	18.2176	21.2706	13.3107	10.0088	KOG:Calcium-responsive transcription coactivator
140669	NC64-01575	EFN58832	0	0	0	0	0	1	0	0	0	0	0	0.769909
56923	NC64-01576	EFN58552	0	1	1	1	1	1	0	0.936139	0.910878	0.886275	0.88738	0.769909	KOG:Huntingtin interacting protein HYPK
59583	NC64-01577	EFN58833	139	145.5	141	98.5	72	70	139	136.208	128.434	87.2981	63.8914	53.8936	KEGG:SAR1; GTP-binding protein SAR1 [EC:3.6.5.-]
20118	NC64-01578	EFN58834	535.5	591	626.5	638.5	443.5	372.5	535.5	553.258	570.665	565.887	393.553	286.791	KEGG:E1.7.3.3; urate oxidase [EC:1.7.3.3]
140674	NC64-01579	EFN58835	3	5	5	4	4	3	3	4.6807	4.55439	3.5451	3.54952	2.30973	KOG:Molecular chaperone (DnaJ superfamily)
140675	NC64-01580	EFN58553	0	1	2	1	1	2	0	0.936139	1.82176	0.886275	0.88738	1.53982
140676	NC64-01581	EFN58836	1	1	1	1	0	1	1	0.936139	0.910878	0.886275	0	0.769909	KOG:Molecular chaperone (DnaJ superfamily)
140677	NC64-01582	EFN58554	2	1	1	1	1	2	2	0.936139	0.910878	0.886275	0.88738	1.53982	KOG:Molecular chaperone (DnaJ superfamily)
140678	NC64-01583	EFN58837	0	0	1	1	1	2	0	0	0.910878	0.886275	0.88738	1.53982	KEGG:SEC63; translocation protein SEC63
19791	NC64-01584	EFN58838	0	1	0	0	0	0	0	0.936139	0	0	0	0	KOG:Deoxyribonuclease II
50346	NC64-01585	EFN58555	2	2	1	1	1	2	2	1.87228	0.910878	0.886275	0.88738	1.53982	KOG:Deoxyribonuclease II
34160	NC64-01586	EFN58839	85	113	103	92	36	27	85	105.784	93.8205	81.5373	31.9457	20.7875	KEGG:SCD, desC; stearoyl-CoA desaturase (delta-9 desaturase) [EC:1.14.19.1]
140685	NC64-01587	EFN58556	0	1	3	0	0	0	0	0.936139	2.73264	0	0	0
140686	NC64-01588	EFN58557	1	1	1	1	1	0	1	0.936139	0.910878	0.886275	0.88738	0	KEGG:DNASE2; deoxyribonuclease II [EC:3.1.22.1]
140687	NC64-01589	EFN58558	5	3	3	3	2	1	5	2.80842	2.73264	2.65883	1.77476	0.769909	KOG:Transcription initiation factor TFIID, subunit BDF1 and related bromodomain proteins
50349	NC64-01590	EFN58559	0	0	0	0	0	0	0	0	0	0	0	0	KOG:beta-1,6-N-acetylglucosaminyltransferase, contains WSC domain
29855	NC64-01591	EFN58840	0	0	0	0	0	0	0	0	0	0	0	0	KOG:Nucleolar GTPase/ATPase p130
140690	NC64-01592	EFN58560	0	0	0	0	0	0	0	0	0	0	0	0	KOG:Transcription regulator dachshund, contains SKI/SNO domain
140691	NC64-01593	EFN58841	0	0	0	0	0	0	0	0	0	0	0	0	KOG:Dolichol phosphate-mannose regulatory protein (DPM2)
140692	NC64-01594	EFN58561	36.5	34.5	26	17	8	7	36.5	32.2968	23.6828	15.0667	7.09904	5.38936
19847	NC64-01595	EFN58842	6	6	5	4	2	2	6	5.61683	4.55439	3.5451	1.77476	1.53982	KOG:Histone H3 (Lys4) methyltransferase complex, subunit CPS25/DPY-30
140695	NC64-01596	EFN58843	39	40	32	21	9	9	39	37.4456	29.1481	18.6118	7.98642	6.92918	KOG:Casein kinase (serine/threonine/tyrosine protein kinase)
140696	NC64-01597	EFN58844	22	22	23	17	9	8	22	20.5951	20.9502	15.0667	7.98642	6.15927	KOG:Thioredoxin
140697	NC64-01598	EFN58562	18	19	16	13	8	7	18	17.7866	14.5741	11.5216	7.09904	5.38936	KOG:Predicted translation initiation factor related to eIF-2B alpha/beta/delta subunits (CIG2/IDI2)
140698	NC64-01599	EFN58845	26	31	33	33	30	29	26	29.0203	30.059	29.2471	26.6214	22.3273
140699	NC64-01600	EFN58563	0	1	1	1	1	1	0	0.936139	0.910878	0.886275	0.88738	0.769909	KOG:Predicted hydrolase involved in interstrand cross-link repair
140700	NC64-01601	EFN58846	13	10	10	8	5	4	13	9.36139	9.10878	7.0902	4.4369	3.07963	KEGG:HEXA_B; hexosaminidase [EC:3.2.1.52]
34176	NC64-01602	EFN58847	5	7	4	3	2	2	5	6.55297	3.64351	2.65883	1.77476	1.53982
56931	NC64-01603	EFN58564	2	2	1	1	0	1	2	1.87228	0.910878	0.886275	0	0.769909
59584	NC64-01604	EFN58565	886	928.5	696	430.5	214	215.5	886	869.205	633.971	381.541	189.899	165.915	KEGG:LHCB2; light-harvesting complex II chlorophyll a/b binding protein 2
48549	NC64-01605	EFN58848	24	18	13	9	4	4	24	16.8505	11.8414	7.97648	3.54952	3.07963	KOG:Tumor differentially expressed (TDE) protein
34185	NC64-01606	EFN58849	13	13	13	14	13	14	13	12.1698	11.8414	12.4079	11.5359	10.7787	KOG:UDP-galactose transporter related protein
140706	NC64-01607	EFN58566	27	29	18	14	6	7	27	27.148	16.3958	12.4079	5.32428	5.38936	KOG:Conserved Zn-finger protein
50360	NC64-01608	EFN58850	2	1	1	1	1	1	2	0.936139	0.910878	0.886275	0.88738	0.769909	KEGG:pta; phosphate acetyltransferase [EC:2.3.1.8]
140708	NC64-01609	EFN58567	23.5	24	18	19	8	8	23.5	22.4673	16.3958	16.8392	7.09904	6.15927	KEGG:AP4M1; AP-4 complex subunit mu-1
140709	NC64-01610	EFN58851	4	4	3	3	3	4	4	3.74456	2.73264	2.65883	2.66214	3.07963	KOG:Ovo and related transcription factors
19794	NC64-01611	EFN58568	18	17	13	9	5	6	18	15.9144	11.8414	7.97648	4.4369	4.61945	KOG:Histone acetyltransferase (MYST family)
56934	NC64-01612	EFN58852	0	1	0	1	1	1	0	0.936139	0	0.886275	0.88738	0.769909
50366	NC64-01613	EFN58853	10	10	8	6	4	3	10	9.36139	7.28703	5.31765	3.54952	2.30973	KOG:Predicted hydrolase/acyltransferase (alpha/beta hydrolase superfamily)
140714	NC64-01614	EFN58569	13.5	8	11	6	3	3	13.5	7.48911	10.0197	5.31765	2.66214	2.30973	KOG:Uncharacterized conserved protein
29874	NC64-01615	EFN58854	289.5	332.5	284.5	259	121	85	289.5	311.266	259.145	229.545	107.373	65.4422	KEGG:psaF; photosystem I subunit III
140717	NC64-01616	EFN58855	3	3	2	3	2	2	3	2.80842	1.82176	2.65883	1.77476	1.53982
19641	NC64-01617	EFN58856	64	57	51	45	13	14	64	53.3599	46.4548	39.8824	11.5359	10.7787	KOG:rRNA processing protein Rrp5
140723	NC64-01618	EFN58570	2	2	2	2	2	2	2	1.87228	1.82176	1.77255	1.77476	1.53982	KEGG:SKI2, SKIV2L; antiviral helicase SKI2 [EC:3.6.4.-]
140725	NC64-01619	EFN58857	0	0	0	0	0	0	0	0	0	0	0	0	KEGG:DUSP, MKP; dual specificity phosphatase [EC:3.1.3.16 3.1.3.48]
140726	NC64-01620	EFN58571	0	0	0	0	0	0	0	0	0	0	0	0	KEGG:CDC14; cell division cycle 14 [EC:3.1.3.48]
140727	NC64-01621	EFN58572	1	2	1	1	1	1	1	1.87228	0.910878	0.886275	0.88738	0.769909	KEGG:SSH; slingshot
19459	NC64-01622	EFN58858	17	19	7	6	3	4	17	17.7866	6.37615	5.31765	2.66214	3.07963	KOG:Permease of the major facilitator superfamily
140729	NC64-01623	EFN58859	13	11	8	6	3	3	13	10.2975	7.28703	5.31765	2.66214	2.30973	KOG:Uncharacterized conserved protein
140730	NC64-01624	EFN58573	6	5	3	4	4	5	6	4.6807	2.73264	3.5451	3.54952	3.84954	KOG:Dual specificity phosphatase
48551	NC64-01625	EFN58860	81	77	64	52	22	19	81	72.0827	58.2962	46.0863	19.5224	14.6283	KOG:ATP-dependent RNA helicase
29882	NC64-01626	EFN58861	28	21	16	11	6	8	28	19.6589	14.5741	9.74903	5.32428	6.15927	KEGG:NSF; vesicle-fusing ATPase [EC:3.6.4.6]
48552	NC64-01627	EFN58574	62	57	59	60	49	46	62	53.3599	53.7418	53.1765	43.4816	35.4158	KEGG:DLST, sucB; 2-oxoglutarate dehydrogenase E2 component (dihydrolipoamide succinyltransferase) [EC:2.3.1.61]
34199	NC64-01628	EFN58575	9	12	14	14	14	13	9	11.2337	12.7523	12.4079	12.4233	10.0088	KEGG:PK, pyk; pyruvate kinase [EC:2.7.1.40]
140736	NC64-01629	EFN58576	2	2	1	2	2	2	2	1.87228	0.910878	1.77255	1.77476	1.53982	KEGG:RNGTT; mRNA-capping enzyme [EC:2.7.7.50 3.1.3.33]
140737	NC64-01630	EFN58862	7	5	4	5	4	3	7	4.6807	3.64351	4.43138	3.54952	2.30973	KOG:Dual specificity phosphatase
7874	NC64-01631	EFN58577	1	1	1	0	1	1	1	0.936139	0.910878	0	0.88738	0.769909	KOG:Protein tyrosine phosphatase CDC14
19445	NC64-01632	EFN58863	0	0	0	0	0	1	0	0	0	0	0	0.769909	KOG:Dual specificity phosphatase
50380	NC64-01633	EFN58578	2	2	2	1	1	1	2	1.87228	1.82176	0.886275	0.88738	0.769909
50381	NC64-01634	EFN58579	2	2	3	2	2	3	2	1.87228	2.73264	1.77255	1.77476	2.30973	KOG:Uncharacterized conserved protein, contains DTW domain
56941	NC64-01635	EFN58580	14	18	17	18	13	11	14	16.8505	15.4849	15.953	11.5359	8.46899	KOG:Subtilisin-like proprotein convertase
19955	NC64-01636	EFN58581	14	13	11	9	4	4	14	12.1698	10.0197	7.97648	3.54952	3.07963	KOG:Deoxyhypusine synthase
140744	NC64-01637	EFN58864	0	0	0	0	0	1	0	0	0	0	0	0.769909	KOG:Uncharacterized conserved protein, contains DTW domain
140747	NC64-01638	EFN58865	1	0	0	0	1	1	1	0	0	0	0.88738	0.769909	KOG:Thioredoxin-like protein
50385	NC64-01639	EFN58866	4	3	4	3	3	3	4	2.80842	3.64351	2.65883	2.66214	2.30973	KOG:Uncharacterized conserved protein, contains DM10 domain
140749	NC64-01640	EFN58582	95	86	74	46	24	20	95	80.508	67.405	40.7687	21.2971	15.3982
140750	NC64-01641	EFN58867	39	39	36	36	15	10	39	36.5094	32.7916	31.9059	13.3107	7.69909	KOG:Tyrosine kinase specific for activated (GTP-bound) p21cdc42Hs
34202	NC64-01642	EFN58868	17	12	10	9	5	6	17	11.2337	9.10878	7.97648	4.4369	4.61945	KEGG:MCM5, CDC46; minichromosome maintenance protein 5 (cell division control protein 46)
140752	NC64-01643	EFN58583	4	4	3	3	3	4	4	3.74456	2.73264	2.65883	2.66214	3.07963	KOG:Vacuolar protein sorting-associated protein
140753	NC64-01644	EFN58584	262	282.5	252	219	129.5	96	262	264.459	229.541	194.094	114.916	73.9112
140754	NC64-01645	EFN58585	2	3	2	2	1	2	2	2.80842	1.82176	1.77255	0.88738	1.53982
140755	NC64-01646	EFN58869	1	1	0	1	0	0	1	0.936139	0	0.886275	0	0	KOG:Uncharacterized membrane protein
14471	NC64-01647	EFN58586	3	2	2	2	0	3	3	1.87228	1.82176	1.77255	0	2.30973
19820	NC64-01648	EFN58587	1	1	1	1	1	1	1	0.936139	0.910878	0.886275	0.88738	0.769909	KOG:Uncharacterized membrane protein
140758	NC64-01649	EFN58870	0	0	0	1	0	1	0	0	0	0.886275	0	0.769909
11560	NC64-01650	EFN58871	1	1	1	0	1	0	1	0.936139	0.910878	0	0.88738	0
140760	NC64-01651	EFN58872	1	1	0	1	0	0	1	0.936139	0	0.886275	0	0	KOG:Predicted steroid reductase
12664	NC64-01652	EFN58588	4	4	3	3	2	1	4	3.74456	2.73264	2.65883	1.77476	0.769909	KOG:Predicted steroid reductase
140762	NC64-01653	EFN58873	0	0	0	0	0	0	0	0	0	0	0	0	KOG:Collagens (type IV and type XIII), and related proteins
140764	NC64-01654	EFN58589	10	10	9	6	3	5	10	9.36139	8.19791	5.31765	2.66214	3.84954	KOG:Nucleoside transporter
17581	NC64-01655	EFN58874	10	10	8	6	4	3	10	9.36139	7.28703	5.31765	3.54952	2.30973	KOG:FOG: Ankyrin repeat
19855	NC64-01656	EFN58590	0	1	1	1	1	2	0	0.936139	0.910878	0.886275	0.88738	1.53982	KOG:Uncharacterized conserved protein
140767	NC64-01657	EFN58591	1	1	2	2	1	1	1	0.936139	1.82176	1.77255	0.88738	0.769909	KOG:Uncharacterized conserved protein
140768	NC64-01658	EFN58875	0	0	0	0	0	0	0	0	0	0	0	0	KOG:Uncharacterized conserved protein
50396	NC64-01659	EFN58592	4	5	3	3	2	2	4	4.6807	2.73264	2.65883	1.77476	1.53982
140770	NC64-01660	EFN58876	36	26	25	20	8	7	36	24.3396	22.772	17.7255	7.09904	5.38936	KOG:Uncharacterized conserved protein
56945	NC64-01661	EFN58593	10	12	8	7	5	7	10	11.2337	7.28703	6.20393	4.4369	5.38936
140772	NC64-01662	EFN58877	0	0	0	0	0	0	0	0	0	0	0	0	KOG:Predicted RNA binding protein, contains G-patch domain
140773	NC64-01663	EFN58594	0	0	0	0	0	0	0	0	0	0	0	0	KOG:DEAH-box RNA helicase
29893	NC64-01664	EFN58595	4	4	5	4	2	2	4	3.74456	4.55439	3.5451	1.77476	1.53982
19706	NC64-01665	EFN58878	7	6	3	3	2	1	7	5.61683	2.73264	2.65883	1.77476	0.769909	KOG:Uncharacterized conserved protein
140777	NC64-01666	EFN58596	0	0	0	0	0	0	0	0	0	0	0	0
140778	NC64-01667	EFN58879	5	4	5	6	3	3	5	3.74456	4.55439	5.31765	2.66214	2.30973	KOG:Uncharacterized membrane protein
140779	NC64-01668	EFN58880	0	0	0	0	0	0	0	0	0	0	0	0
140781	NC64-01669	EFN58597	11	13	8	8	4	4	11	12.1698	7.28703	7.0902	3.54952	3.07963	KEGG:E3.1.3.5; 5'-nucleotidase [EC:3.1.3.5]
140782	NC64-01670	EFN58598	1	0	1	1	1	1	1	0	0.910878	0.886275	0.88738	0.769909	KOG:Uncharacterized conserved protein
140783	NC64-01671	EFN58881	4	4	4	5	3	4	4	3.74456	3.64351	4.43138	2.66214	3.07963
140784	NC64-01672	EFN58599	7	7	4	6	3	2	7	6.55297	3.64351	5.31765	2.66214	1.53982
50406	NC64-01673	EFN58882	1	1	0	1	0	0	1	0.936139	0	0.886275	0	0	KOG:Uncharacterized conserved protein, contains YggU domain
140787	NC64-01674	EFN58600	5	5	4	4	3	3	5	4.6807	3.64351	3.5451	2.66214	2.30973	KOG:Uncharacterized conserved protein
50408	NC64-01675	EFN58601	7	6	4	4	2	2	7	5.61683	3.64351	3.5451	1.77476	1.53982	KOG:Uncharacterized conserved protein
50409	NC64-01676	EFN58883	4	4	3	2	1	2	4	3.74456	2.73264	1.77255	0.88738	1.53982
140790	NC64-01677	EFN58602	52	52	55	45	18	13	52	48.6792	50.0983	39.8824	15.9728	10.0088	KEGG:E1.5.1.2, proC; pyrroline-5-carboxylate reductase [EC:1.5.1.2]
13529	NC64-01678	EFN58603	6	8	5	7	5	4.5	6	7.48911	4.55439	6.20393	4.4369	3.46459
140792	NC64-01679	EFN58884	1	1	1	1	1	0	1	0.936139	0.910878	0.886275	0.88738	0	KOG:Uncharacterized conserved protein
19726	NC64-01680	EFN58604	67	66	70	60	24	20	67	61.7852	63.7615	53.1765	21.2971	15.3982	KEGG:psb28; photosystem II 13kDa protein
140796	NC64-01681	EFN58605	3	3	2	3	2	2	3	2.80842	1.82176	2.65883	1.77476	1.53982	KOG:Uncharacterized conserved protein
140797	NC64-01682	EFN58885	7	7	5	4	2	2	7	6.55297	4.55439	3.5451	1.77476	1.53982	KOG:COPII vesicle protein
34209	NC64-01683	EFN58606	18	19	15	14	10	8	18	17.7866	13.6632	12.4079	8.8738	6.15927	KEGG:ABCB1; ATP-binding cassette, subfamily B (MDR/TAP), member 1
29899	NC64-01684	EFN58886	140	174	160	114	56	50	140	162.888	145.741	101.035	49.6933	38.4954	KEGG:LHCA4; light-harvesting complex I chlorophyll a/b binding protein 4
50418	NC64-01685	EFN58607	298	358	354	337	235	181	298	335.138	322.451	298.675	208.534	139.353	KEGG:LHCA4; light-harvesting complex I chlorophyll a/b binding protein 4
56954	NC64-01686	EFN58608	4	4	4	4	3	2	4	3.74456	3.64351	3.5451	2.66214	1.53982
56955	NC64-01687	EFN58887	7	6	4	3	2	1	7	5.61683	3.64351	2.65883	1.77476	0.769909	KOG:COPII vesicle protein
50422	NC64-01688	EFN58609	5	5	4	4	2	3	5	4.6807	3.64351	3.5451	1.77476	2.30973	KOG:Uncharacterized conserved protein
56016	NC64-01689	EFN58888	13	15	14	13	10	12	13	14.0421	12.7523	11.5216	8.8738	9.2389	KOG:Chaperone HSP104 and related ATP-dependent Clp proteases
140806	NC64-01690	EFN58610	6	7	6	5	3	3	6	6.55297	5.46527	4.43138	2.66214	2.30973	KOG:Predicted nucleoside-diphosphate sugar epimerase
19514	NC64-01691	EFN58889	45	42	30	19	8	8	45	39.3178	27.3264	16.8392	7.09904	6.15927	KEGG:E2.4.2.19, nadC; nicotinate-nucleotide pyrophosphorylase (carboxylating) [EC:2.4.2.19]
10145	NC64-01692	EFN58611	17	20	16	12	6	5	17	18.7228	14.5741	10.6353	5.32428	3.84954	KEGG:SF3B4, SAP49; splicing factor 3B subunit 4
20008	NC64-01693	EFN58890	11	11	9	10	8	8	11	10.2975	8.19791	8.86275	7.09904	6.15927	KOG:Na+-independent Cl/HCO3 exchanger AE1 and related transporters (SLC4 family)
19551	NC64-01694	EFN58891	105	98	105	100	90.5	93	105	91.7416	95.6422	88.6275	80.3079	71.6015	KEGG:tuf, TUFM; elongation factor Tu
140814	NC64-01695	EFN58612	9	11	7	9	8	9	9	10.2975	6.37615	7.97648	7.09904	6.92918	KOG:Collagens (type IV and type XIII), and related proteins
140815	NC64-01696	EFN58613	54	61	63	55	28	19	54	57.1045	57.3853	48.7451	24.8466	14.6283	KOG:Mitochondrial chaperonin
140816	NC64-01697	EFN58892	12	15	10	6	4	4	12	14.0421	9.10878	5.31765	3.54952	3.07963	KEGG:APRR7; pseudo-response regulator 7
29915	NC64-01698	EFN58893	16	19	13	10	5	6	16	17.7866	11.8414	8.86275	4.4369	4.61945	KEGG:FYN; proto-oncogene tyrosine-protein kinase Fyn [EC:2.7.10.2]
19742	NC64-01699	EFN58894	31	32	37	24	10	11	31	29.9565	33.7025	21.2706	8.8738	8.46899	KEGG:ERK3; mitogen-activated protein kinase 4/6 [EC:2.7.11.24]
140821	NC64-01700	EFN58614	2	3	2	2	1	2	2	2.80842	1.82176	1.77255	0.88738	1.53982	KOG:FOG: TPR repeat
17596	NC64-01701	EFN58895	3	3	4	4	2	2	3	2.80842	3.64351	3.5451	1.77476	1.53982
17323	NC64-01702	EFN58615	5	4	3	2	2	1	5	3.74456	2.73264	1.77255	1.77476	0.769909	KOG:Uncharacterized conserved protein
50435	NC64-01703	EFN58896	3	3	2	2	2	2	3	2.80842	1.82176	1.77255	1.77476	1.53982	KOG:Predicted hydrolases or acyltransferases (alpha/beta hydrolase superfamily)
50436	NC64-01704	EFN58616	1	1	1	1	1	1	1	0.936139	0.910878	0.886275	0.88738	0.769909	KEGG:RMI1, BRAP75; RecQ-mediated genome instability protein 1
19867	NC64-01705	EFN58897	12.5	11	10	5	2	4	12.5	10.2975	9.10878	4.43138	1.77476	3.07963
56965	NC64-01706	EFN58617	11	11	10	9	7	7	11	10.2975	9.10878	7.97648	6.21166	5.38936	KOG:Nuclear transport receptor RanBP16 (importin beta superfamily)
140832	NC64-01707	EFN58898	27	21.5	18	17	14	18	27	20.127	16.3958	15.0667	12.4233	13.8584	KOG:C-type lectin
140833	NC64-01708	EFN58899	26	18	16	16	14	13	26	16.8505	14.5741	14.1804	12.4233	10.0088	KOG:Chromatin remodeling complex WSTF-ISWI, large subunit (contains heterochromatin localization, PHD and BROMO domains)
140834	NC64-01709	EFN58618	14	17	16	15	6	4	14	15.9144	14.5741	13.2941	5.32428	3.07963	KOG:Growth factor receptor-bound proteins (GRB7, GRB10, GRB14)
140835	NC64-01710	EFN58900	93.5	96	102	83	48	25	93.5	89.8694	92.9096	73.5608	42.5942	19.2477	KEGG:SUMO, SMT3; small ubiquitin-related modifier
19485	NC64-01711	EFN58619	4	4	5	4	4	4	4	3.74456	4.55439	3.5451	3.54952	3.07963	KOG:Predicted MutS-related protein involved in mismatch repair
140837	NC64-01712	EFN58901	10	11	12	11	8	8	10	10.2975	10.9305	9.74903	7.09904	6.15927
140838	NC64-01713	EFN58902	16	20	14	17	12	14	16	18.7228	12.7523	15.0667	10.6486	10.7787
19492	NC64-01714	EFN58620	42	35	38	40	15	15	42	32.7649	34.6134	35.451	13.3107	11.5486	KOG:Selenium-binding protein
140840	NC64-01715	EFN58621	8	7	8	9	2	2	8	6.55297	7.28703	7.97648	1.77476	1.53982	KOG:Selenium-binding protein
140841	NC64-01716	EFN58903	4	4	3	3	2	2	4	3.74456	2.73264	2.65883	1.77476	1.53982	KOG:Predicted MutS-related protein involved in mismatch repair
140842	NC64-01717	EFN58622	9	9	11	9	3	3	9	8.42525	10.0197	7.97648	2.66214	2.30973	KOG:RAN guanine nucleotide release factor
140843	NC64-01718	EFN58904	4	5	3	3	1	2	4	4.6807	2.73264	2.65883	0.88738	1.53982	KOG:Predicted MutS-related protein involved in mismatch repair
140844	NC64-01719	EFN58623	9	8	7	3	3	2	9	7.48911	6.37615	2.65883	2.66214	1.53982	KOG:CREB binding protein/P300 and related TAZ Zn-finger proteins
34232	NC64-01720	EFN58624	19	20	16	14	8	5	19	18.7228	14.5741	12.4079	7.09904	3.84954	KOG:Queuine-tRNA ribosyltransferase
50446	NC64-01721	EFN58905	22	23	17	12	8	8	22	21.5312	15.4849	10.6353	7.09904	6.15927	KOG:Projectin/twitchin and related proteins
140847	NC64-01722	EFN58906	7	7	6	6	4	2	7	6.55297	5.46527	5.31765	3.54952	1.53982
140848	NC64-01723	EFN58907	1	1	1	1	1	1	1	0.936139	0.910878	0.886275	0.88738	0.769909
140849	NC64-01724	EFN58908	2	2	2	2	2	2	2	1.87228	1.82176	1.77255	1.77476	1.53982
34235	NC64-01725	EFN58625	2	2	2	1	1	2	2	1.87228	1.82176	0.886275	0.88738	1.53982
140851	NC64-01726	EFN58626	178	220	208	205	155	121	178	205.951	189.463	181.686	137.544	93.1589	KEGG:psaH; photosystem I subunit VI
140852	NC64-01727	EFN58627	4	3	1	1	1	2	4	2.80842	0.910878	0.886275	0.88738	1.53982
140853	NC64-01728	EFN58909	1	0	1	1	1	1	1	0	0.910878	0.886275	0.88738	0.769909	KEGG:RRM2; ribonucleoside-diphosphate reductase subunit M2 [EC:1.17.4.1]
140854	NC64-01729	EFN58910	10	9	6	6	6	7	10	8.42525	5.46527	5.31765	5.32428	5.38936	KOG:Predicted E3 ubiquitin ligase
29926	NC64-01730	EFN58628	1	1	0	1	0	1	1	0.936139	0	0.886275	0	0.769909	KOG:Protein involved in mRNA turnover and stability
140856	NC64-01731	EFN58629	35	33	20	16	9	8	35	30.8926	18.2176	14.1804	7.98642	6.15927	KOG:Uncharacterized conserved protein
140858	NC64-01732	EFN58911	0	0	0	0	0	1	0	0	0	0	0	0.769909	KOG:Uncharacterized conserved protein
140859	NC64-01733	EFN58912	4	4	4	3	1	1	4	3.74456	3.64351	2.65883	0.88738	0.769909	KOG:Predicted guanine nucleotide exchange factor
140860	NC64-01734	EFN58913	0	1	1	0	1	0	0	0.936139	0.910878	0	0.88738	0	KOG:Uncharacterized conserved protein
140862	NC64-01735	EFN58914	15	17	12	9	8	8	15	15.9144	10.9305	7.97648	7.09904	6.15927	KOG:Uncharacterized conserved protein
34239	NC64-01736	EFN58630	15	14	10	6	4	4	15	13.1059	9.10878	5.31765	3.54952	3.07963	KEGG:EIF2B1; translation initiation factor eIF-2B subunit alpha
34242	NC64-01737	EFN58915	85	70	61	42	18	18	85	65.5297	55.5636	37.2236	15.9728	13.8584	KOG:Chaperonin complex component, TCP-1 delta subunit (CCT4)
34245	NC64-01738	EFN58631	20	21	18	13	9	9	20	19.6589	16.3958	11.5216	7.98642	6.92918	KEGG:PI4K; phosphatidylinositol 4-kinase [EC:2.7.1.67]
29935	NC64-01739	EFN58916	4	6	4	3	2	3	4	5.61683	3.64351	2.65883	1.77476	2.30973
19656	NC64-01740	EFN58632	1	1	1	1	1	1	1	0.936139	0.910878	0.886275	0.88738	0.769909	KEGG:E3.7.1.2, FAH; fumarylacetoacetase [EC:3.7.1.2]
140869	NC64-01741	EFN58917	44	56	54	57	54	53	44	52.4238	49.1874	50.5177	47.9185	40.8052	KOG:Ribonuclease
140870	NC64-01742	EFN58633	23	24	23	24	20	20	23	22.4673	20.9502	21.2706	17.7476	15.3982	KOG:Predicted E3 ubiquitin ligase
140871	NC64-01743	EFN58918	37	31	28	27	14	11	37	29.0203	25.5046	23.9294	12.4233	8.46899	KEGG:SSR2; translocon-associated protein subunit beta
29941	NC64-01744	EFN58919	158	153	177	180	172	149	158	143.229	161.225	159.53	152.629	114.716	KOG:Cyclophilin type peptidyl-prolyl cis-trans isomerase
50458	NC64-01745	EFN58634	1	0	0	0	0	0	1	0	0	0	0	0	KEGG:E2.7.4.3, adk; adenylate kinase [EC:2.7.4.3]
34254	NC64-01746	EFN58920	10	7	5	3	1	2	10	6.55297	4.55439	2.65883	0.88738	1.53982	KEGG:E3.1.3.25, IMPA, suhB; myo-inositol-1(or 4)-monophosphatase [EC:3.1.3.25]
140876	NC64-01747	EFN58635	8	13	8	7	4	6	8	12.1698	7.28703	6.20393	3.54952	4.61945
19561	NC64-01748	EFN58921	2	2	1	1	1	2	2	1.87228	0.910878	0.886275	0.88738	1.53982	KOG:Predicted hydrolase (HAD superfamily)
56980	NC64-01749	EFN58636	3	4	4	3	1	1	3	3.74456	3.64351	2.65883	0.88738	0.769909	KOG:Component of vacuolar transporter chaperone (Vtc) involved in vacuole fusion
140879	NC64-01750	EFN58637	0	0	0	0	0	0	0	0	0	0	0	0	KOG:Component of vacuolar transporter chaperone (Vtc) involved in vacuole fusion
140880	NC64-01751	EFN58638	2	2	2	2	1	2	2	1.87228	1.82176	1.77255	0.88738	1.53982
19737	NC64-01752	EFN58639	0	0	0	0	0	0	0	0	0	0	0	0	KOG:Protein involved in vacuolar polyphosphate accumulation, contains SPX domain
10350	NC64-01753	EFN58640	12	11	7	6	3	3	12	10.2975	6.37615	5.31765	2.66214	2.30973
140883	NC64-01754	EFN58922	11	9	6	5	2	2	11	8.42525	5.46527	4.43138	1.77476	1.53982
29945	NC64-01755	EFN58641	0	0	1	1	0	0	0	0	0.910878	0.886275	0	0	KOG:Uncharacterized conserved protein
50463	NC64-01756	EFN58642	6	5	7	5	3	2	6	4.6807	6.37615	4.43138	2.66214	1.53982	KOG:Uncharacterized conserved protein
56983	NC64-01757	EFN58923	42.5	39	38	37	20	13	42.5	36.5094	34.6134	32.7922	17.7476	10.0088	KEGG:PSMB5; 20S proteasome subunit beta 5 [EC:3.4.25.1]
17431	NC64-01758	EFN58924	6	7	6	6	3	3	6	6.55297	5.46527	5.31765	2.66214	2.30973	KOG:Predicted E3 ubiquitin ligase
140889	NC64-01759	EFN58643	67	77	72	58	25	20	67	72.0827	65.5832	51.404	22.1845	15.3982	KOG:Cdc42-interacting protein CIP4
17236	NC64-01760	EFN58925	1	1	1	1	1	1	1	0.936139	0.910878	0.886275	0.88738	0.769909	KOG:Predicted E3 ubiquitin ligase
19903	NC64-01761	EFN58926	8	8	7	6	3	3	8	7.48911	6.37615	5.31765	2.66214	2.30973	KOG:Nuclear receptor coregulator SMRT/SMRTER, contains Myb-like domains
140892	NC64-01762	EFN58644	15	16	12	13	11	8	15	14.9782	10.9305	11.5216	9.76118	6.15927	KOG:Histone acetyltransferase SAGA/ADA, catalytic subunit PCAF/GCN5 and related proteins
140893	NC64-01763	EFN58645	0	0	0	0	0	0	0	0	0	0	0	0	KOG:Chitinase
140894	NC64-01764	EFN58646	67	66	57	60	39	28	67	61.7852	51.9201	53.1765	34.6078	21.5574	KOG:Proteins containing Ca2+-binding EGF-like domains
11132	NC64-01765	EFN58647	24	29	22	14	6	6	24	27.148	20.0393	12.4079	5.32428	4.61945	KEGG:SLC25A4S, ANT; solute carrier family 25 (mitochondrial adenine nucleotide translocator), member 4/5/6/31
140897	NC64-01766	EFN58927	0	0	0	0	0	0	0	0	0	0	0	0	KOG:Nuclear receptor coregulator SMRT/SMRTER, contains Myb-like domains
50471	NC64-01767	EFN58928	18	19	10	5	3	3	18	17.7866	9.10878	4.43138	2.66214	2.30973	KOG:Nuclear receptor coregulator SMRT/SMRTER, contains Myb-like domains
140900	NC64-01768	EFN58929	18	17	14	11	4	3	18	15.9144	12.7523	9.74903	3.54952	2.30973
140901	NC64-01769	EFN58648	0	0	0	0	0	0	0	0	0	0	0	0	KOG:60S ribosomal protein L22
140903	NC64-01770	EFN58930	6	9	8	7	6	6	6	8.42525	7.28703	6.20393	5.32428	4.61945	KOG:Translational repressor Pumilio/PUF3 and related RNA-binding proteins (Puf superfamily)
13184	NC64-01771	EFN58931	16	13	12	11	4	3	16	12.1698	10.9305	9.74903	3.54952	2.30973	KOG:COP9 signalosome, subunit CSN8
50474	NC64-01772	EFN58649	0	0	0	0	0	0	0	0	0	0	0	0	KOG:Transcription initiation factor TFIID, subunit BDF1 and related bromodomain proteins
50475	NC64-01773	EFN58932	1	1	1	1	0	1	1	0.936139	0.910878	0.886275	0	0.769909
140907	NC64-01774	EFN58650	0	0	0	0	0	0	0	0	0	0	0	0	KOG:Spindle pole body protein
48564	NC64-01775	EFN58933	14	15	9	7	4	3	14	14.0421	8.19791	6.20393	3.54952	2.30973	KOG:Proline synthetase co-transcribed protein
140909	NC64-01776	EFN58934	0	0	0	0	0	0	0	0	0	0	0	0	KOG:Predicted seven transmembrane receptor - rhodopsin family
140910	NC64-01777	EFN58651	0	0	0	0	0	0	0	0	0	0	0	0	KOG:Predicted seven transmembrane receptor - rhodopsin family
140911	NC64-01778	EFN58652	7	6	5	3	2	2	7	5.61683	4.55439	2.65883	1.77476	1.53982	KOG:Uncharacterized conserved protein
34269	NC64-01779	EFN58935	24	24.5	27	15	28	28.5	24	22.9354	24.5937	13.2941	24.8466	21.9424	KEGG:LSM6; U6 snRNA-associated Sm-like protein LSm6
17788	NC64-01780	EFN58653	2	3	2	1	2	1	2	2.80842	1.82176	0.886275	1.77476	0.769909	KEGG:SF3B2, SAP145, CUS1; splicing factor 3B subunit 2
140917	NC64-01781	EFN58654	3	1	1	1	1	1	3	0.936139	0.910878	0.886275	0.88738	0.769909
140918	NC64-01782	EFN58936	0	0	0	0	0	0	0	0	0	0	0	0
19536	NC64-01783	EFN58937	292	297.5	241	195	68.5	56	292	278.501	219.522	172.824	60.7855	43.1149	KEGG:nadB; L-aspartate oxidase [EC:1.4.3.16]
9012	NC64-01784	EFN58655	10	11	9	9	7	8	10	10.2975	8.19791	7.97648	6.21166	6.15927	KEGG:PFS2; polyadenylation factor subunit 2
140922	NC64-01785	EFN58938	2	1	1	2	2	3	2	0.936139	0.910878	1.77255	1.77476	2.30973	KOG:Uncharacterized conserved protein
19466	NC64-01786	EFN58939	4	4	2	1	1	1	4	3.74456	1.82176	0.886275	0.88738	0.769909	KOG:Uncharacterized conserved protein
16771	NC64-01787	EFN58656	4	2	2	3	2	1	4	1.87228	1.82176	2.65883	1.77476	0.769909	KOG:Uncharacterized conserved protein
140925	NC64-01788	EFN58657	17	22	22	24	19	23	17	20.5951	20.0393	21.2706	16.8602	17.7079
140926	NC64-01789	EFN58658	0	0	0	0	0	0	0	0	0	0	0	0	KOG:Uncharacterized conserved protein
140927	NC64-01790	EFN58659	0	0	0	1	1	0.5	0	0	0	0.886275	0.88738	0.384954
50486	NC64-01791	EFN58660	8	8	9	10	9	10	8	7.48911	8.19791	8.86275	7.98642	7.69909	KOG:Subtilisin-like proprotein convertase
50487	NC64-01792	EFN58940	0	0	0	0	0	0	0	0	0	0	0	0
140931	NC64-01793	EFN58661	0	0	0	0	0	0	0	0	0	0	0	0	KOG:Predicted membrane protein
29960	NC64-01794	EFN58941	114	119	117	105	53	40	114	111.401	106.573	93.0589	47.0311	30.7963	KEGG:E2.4.1.18, glgB; 1,4-alpha-glucan branching enzyme [EC:2.4.1.18] starch branching enzyme II
9694	NC64-01795	EFN58942	24	21	12	7	4	5	24	19.6589	10.9305	6.20393	3.54952	3.84954	KOG:GTPase XAB1, interacts with DNA repair protein XPA
13632	NC64-01796	EFN58662	14	18	13	12	4	4	14	16.8505	11.8414	10.6353	3.54952	3.07963	KOG:Predicted N-acetyltransferase
50489	NC64-01797	EFN58943	0	0	0	0	0	0	0	0	0	0	0	0
140939	NC64-01798	EFN58944	0	0	0	0	0	0	0	0	0	0	0	0	KOG:Putative Mg2+ and Co2+ transporter CorD
140940	NC64-01799	EFN58945	8	7	7	6	6	6	8	6.55297	6.37615	5.31765	5.32428	4.61945
140941	NC64-01800	EFN58946	0	1	1	0	1	1	0	0.936139	0.910878	0	0.88738	0.769909
140942	NC64-01801	EFN58947	1	2	1	1	1	0	1	1.87228	0.910878	0.886275	0.88738	0
140943	NC64-01802	EFN58663	0	0	0	0	0	0	0	0	0	0	0	0	KOG:Uncharacterized conserved protein
140944	NC64-01803	EFN58664	0	0	0	0	0	0	0	0	0	0	0	0	KOG:Uncharacterized conserved protein
140946	NC64-01804	EFN58948	4	3	3	1	1	1	4	2.80842	2.73264	0.886275	0.88738	0.769909	KOG:Predicted ATPase, nucleotide-binding
140947	NC64-01805	EFN58949	1	1	1	1	0	1	1	0.936139	0.910878	0.886275	0	0.769909	KOG:Uncharacterized conserved protein
20078	NC64-01806	EFN58665	1	1	0	0	0	1	1	0.936139	0	0	0	0.769909	KOG:Nuclear helicase MOP-3/SNO (DEAD-box superfamily)
29963	NC64-01807	EFN58666	5	6	6	5	4	4	5	5.61683	5.46527	4.43138	3.54952	3.07963	KOG:FOG: Zn-finger
140952	NC64-01808	EFN58667	11	9	7	9	7	8	11	8.42525	6.37615	7.97648	6.21166	6.15927	KOG:Dystonin, GAS (Growth-arrest-specific protein), and related proteins
140953	NC64-01809	EFN58950	6	5	4	6	3	4	6	4.6807	3.64351	5.31765	2.66214	3.07963	KOG:Predicted cell growth/differentiation regulator, contains RA domain
19601	NC64-01810	EFN58668	368.5	374.5	362.5	369	234	156	368.5	350.584	330.193	327.036	207.647	120.106	KEGG:E3.1.3.37; sedoheptulose-bisphosphatase [EC:3.1.3.37]
19755	NC64-01811	EFN58951	12	10	7	4	3	3	12	9.36139	6.37615	3.5451	2.66214	2.30973	KEGG:E2.7.8.11; CDP-diacylglycerol--inositol 3-phosphatidyltransferase [EC:2.7.8.11]
140956	NC64-01812	EFN58669	9	11	8	8	6	5	9	10.2975	7.28703	7.0902	5.32428	3.84954	KOG:Predicted histone tail methylase containing SET domain
140957	NC64-01813	EFN58952	15	11	10	8	3	4	15	10.2975	9.10878	7.0902	2.66214	3.07963
140958	NC64-01814	EFN58670	37	31	29	25	18	18	37	29.0203	26.4155	22.1569	15.9728	13.8584	KEGG:SNRNP200, BRR2; pre-mRNA-splicing helicase BRR2 [EC:3.6.4.13]
140959	NC64-01815	EFN58671	0	0	0	0	0	0	0	0	0	0	0	0
50500	NC64-01816	EFN58953	16	14	17	19	15	13	16	13.1059	15.4849	16.8392	13.3107	10.0088
50501	NC64-01817	EFN58954	5	8	7	6	6	9	5	7.48911	6.37615	5.31765	5.32428	6.92918
141860	NC64-01818	EFN58122	0	0	0	0	0	0	0	0	0	0	0	0	KOG:Permease of the drug/metabolite transporter (DMT) superfamily
141861	NC64-01819	EFN58123	3	3	3	3	3	3	3	2.80842	2.73264	2.65883	2.66214	2.30973	KOG:Permease of the drug/metabolite transporter (DMT) superfamily
141863	NC64-01820	EFN58124	0	0	0	0	0	0	0	0	0	0	0	0
141864	NC64-01821	EFN58125	1	1	1	1	0	1	1	0.936139	0.910878	0.886275	0	0.769909	KOG:Predicted integral membrane protein
141865	NC64-01822	EFN58126	1	1	1	0	0	1	1	0.936139	0.910878	0	0	0.769909	KOG:Permease of the drug/metabolite transporter (DMT) superfamily
141866	NC64-01823	EFN58127	1	1	1	1	1	1	1	0.936139	0.910878	0.886275	0.88738	0.769909	KOG:Permease of the drug/metabolite transporter (DMT) superfamily
141867	NC64-01824	EFN58128	6	8	3	2	1	1	6	7.48911	2.73264	1.77255	0.88738	0.769909
141868	NC64-01825	EFN57871	2	2	1	1	1	1	2	1.87228	0.910878	0.886275	0.88738	0.769909	KOG:Permease of the drug/metabolite transporter (DMT) superfamily
141869	NC64-01826	EFN58129	5	5	4	3	2	2	5	4.6807	3.64351	2.65883	1.77476	1.53982	KOG:Uncharacterized conserved protein
20303	NC64-01827	EFN58130	4	10	5	5.5	5	9	4	9.36139	4.55439	4.87451	4.4369	6.92918	KEGG:MYB; myb proto-oncogene protein
56997	NC64-01828	EFN57872	0	0	0	0	0	0	0	0	0	0	0	0	KEGG:VTA1, LIP5; vacuolar protein sorting-associated protein VTA1
48133	NC64-01829	EFN58131	67	57	65	59	24	22	67	53.3599	59.2071	52.2902	21.2971	16.938	KEGG:OTC, argF, argI; ornithine carbamoyltransferase [EC:2.1.3.3]
14837	NC64-01830	EFN58132	1	1	1	1	1	0	1	0.936139	0.910878	0.886275	0.88738	0	KOG:Uncharacterized conserved protein
141875	NC64-01831	EFN57873	27	21	14	13	7	8	27	19.6589	12.7523	11.5216	6.21166	6.15927	KOG:WD40 repeat protein
141880	NC64-01832	EFN58133	0	0	0	0	0	0	0	0	0	0	0	0
57000	NC64-01833	EFN57874	16	15	13	14	12	10	16	14.0421	11.8414	12.4079	10.6486	7.69909	KOG:Uncharacterized conserved protein
141882	NC64-01834	EFN58134	10	9	5	4	2	3	10	8.42525	4.55439	3.5451	1.77476	2.30973	KEGG:PDCD6IP, ALIX, RIM20; programmed cell death 6-interacting protein
57002	NC64-01835	EFN57875	123	119	112.5	110.5	51.5	41.5	123	111.401	102.474	97.9334	45.7001	31.9512
141885	NC64-01836	EFN57876	61.5	64	41	32	17	16	61.5	59.9129	37.346	28.3608	15.0855	12.3185	KOG:WD40 repeat-containing protein
141886	NC64-01837	EFN58135	5	5	1	1	1	2	5	4.6807	0.910878	0.886275	0.88738	1.53982
141887	NC64-01838	EFN57877	0	0	0	0	0	0	0	0	0	0	0	0
141888	NC64-01839	EFN57878	12	11	8	7	4	4	12	10.2975	7.28703	6.20393	3.54952	3.07963	KEGG:BIRC6, BRUCE; baculoviral IAP repeat-containing protein 6 (apollon) [EC:6.3.2.19]
8109	NC64-01840	EFN57879	0	0	0	1	0	1	0	0	0	0.886275	0	0.769909
57005	NC64-01841	EFN57880	19	20	17	17	6	7	19	18.7228	15.4849	15.0667	5.32428	5.38936
141891	NC64-01842	EFN58136	1	2	2	3	3	4	1	1.87228	1.82176	2.65883	2.66214	3.07963	KOG:Uncharacterized conserved protein
57007	NC64-01843	EFN57881	22	26	20	20	9	7	22	24.3396	18.2176	17.7255	7.98642	5.38936	KOG:Thyroid hormone receptor-associated protein complex, subunit TRAP230
57008	NC64-01844	EFN58137	0	0	1	2	1	2	0	0	0.910878	1.77255	0.88738	1.53982	KOG:Regulator of nuclear mRNA
57009	NC64-01845	EFN57882	1	1	1	1	1	1	1	0.936139	0.910878	0.886275	0.88738	0.769909	KOG:Splicing factor 3a, subunit 1
141895	NC64-01846	EFN57883	4	5	6	4	3	3	4	4.6807	5.46527	3.5451	2.66214	2.30973
141896	NC64-01847	EFN58138	0	1	1	1	0	1	0	0.936139	0.910878	0.886275	0	0.769909	KOG:Uncharacterized conserved protein
50526	NC64-01848	EFN57884	1	1	1	1	0	1	1	0.936139	0.910878	0.886275	0	0.769909	KEGG:argJ; glutamate N-acetyltransferase / amino-acid N-acetyltransferase [EC:2.3.1.35 2.3.1.1]
50528	NC64-01849	EFN57885	0	0	0	0	0	0	0	0	0	0	0	0
20429	NC64-01850	EFN58139	20	22	21	20	10	6	20	20.5951	19.1284	17.7255	8.8738	4.61945	KOG:GTP-binding ADP-ribosylation factor-like protein ARL1
141902	NC64-01851	EFN57886	64	66	52.5	65.5	55	60	64	61.7852	47.8211	58.051	48.8059	46.1945
141903	NC64-01852	EFN57887	5	5	4	3	2	3	5	4.6807	3.64351	2.65883	1.77476	2.30973	KOG:Uncharacterized conserved protein
141905	NC64-01853	EFN58140	10	9	7	7	5	5	10	8.42525	6.37615	6.20393	4.4369	3.84954	KEGG:glyQS; glycyl-tRNA synthetase [EC:6.1.1.14]
141906	NC64-01854	EFN58141	36	36	29	19	7.5	6	36	33.701	26.4155	16.8392	6.65535	4.61945
50533	NC64-01855	EFN58142	18	16	10	9	9	8	18	14.9782	9.10878	7.97648	7.98642	6.15927	KOG:Predicted C3H1-type Zn-finger protein
141909	NC64-01856	EFN57888	0	0	0	0	0	0	0	0	0	0	0	0	KOG:Uncharacterized conserved protein
141910	NC64-01857	EFN57889	4	5	4	4	2	1	4	4.6807	3.64351	3.5451	1.77476	0.769909	KOG:Uncharacterized conserved protein
141915	NC64-01858	EFN57890	23	21	19	16	8	5	23	19.6589	17.3067	14.1804	7.09904	3.84954
141916	NC64-01859	EFN58143	1	1	1	0	1	1	1	0.936139	0.910878	0	0.88738	0.769909	KOG:Uncharacterized conserved protein
141917	NC64-01860	EFN58144	11	16	12	11	4	5	11	14.9782	10.9305	9.74903	3.54952	3.84954	KOG:CREB binding protein/P300 and related TAZ Zn-finger proteins
141918	NC64-01861	EFN57891	200	204	225	211	136.5	84	200	190.972	204.948	187.004	121.127	64.6723	KEGG:RP-S20, rpsT; small subunit ribosomal protein S20
29986	NC64-01862	EFN57892	8	8	8	7	3	3	8	7.48911	7.28703	6.20393	2.66214	2.30973
34300	NC64-01863	EFN58145	11	12	10	10	14	12	11	11.2337	9.10878	8.86275	12.4233	9.2389	KEGG:AURKA; aurora kinase A [EC:2.7.11.1]
141922	NC64-01864	EFN57893	9	10	6	5	3	3	9	9.36139	5.46527	4.43138	2.66214	2.30973	KOG:Nuclear receptor coregulator SMRT/SMRTER, contains Myb-like domains
141923	NC64-01865	EFN58146	949	1178.5	1433.5	1414	1684.5	1848.5	949	1103.24	1305.74	1253.19	1494.79	1423.18	KEGG:RP-L36e, RPL36; large subunit ribosomal protein L36e
34303	NC64-01866	EFN57894	80	79.5	82.5	56	22	19	80	74.4231	75.1475	49.6314	19.5224	14.6283	KEGG:rpiA; ribose 5-phosphate isomerase A [EC:5.3.1.6]
57018	NC64-01867	EFN58147	1	1	1	1	0	1	1	0.936139	0.910878	0.886275	0	0.769909	KOG:Predicted membrane protein
141926	NC64-01868	EFN57895	0	0	0	0	0	0	0	0	0	0	0	0
141928	NC64-01869	EFN58148	0	0	0	0	0	1	0	0	0	0	0	0.769909
141930	NC64-01870	EFN58149	0	0	1	1	1	1	0	0	0.910878	0.886275	0.88738	0.769909	KOG:Uncharacterized conserved protein
141931	NC64-01871	EFN58150	51	51	43	35	20	21	51	47.7431	39.1678	31.0196	17.7476	16.1681	KEGG:VARS, valS; valyl-tRNA synthetase [EC:6.1.1.9]
15707	NC64-01872	EFN57896	258	285	319	324	244	169	258	266.8	290.57	287.153	216.521	130.115	KEGG:RP-L28, rpmB; large subunit ribosomal protein L28
141933	NC64-01873	EFN57897	4	5	3	4	3	2	4	4.6807	2.73264	3.5451	2.66214	1.53982	KOG:Predicted membrane protein
141939	NC64-01874	EFN58151	1	2	2	2	0	0	1	1.87228	1.82176	1.77255	0	0	KOG:Predicted sugar transporter
141940	NC64-01875	EFN58152	2	3	2	2	2	2	2	2.80842	1.82176	1.77255	1.77476	1.53982	KOG:Uncharacterized conserved protein
56025	NC64-01876	EFN57898	73	65	61	69	58	55	73	60.849	55.5636	61.153	51.468	42.345	KEGG:PSMC2, RPT1; 26S proteasome regulatory subunit T1
141943	NC64-01877	EFN57899	13	14	11	10	5	5	13	13.1059	10.0197	8.86275	4.4369	3.84954	KOG:Nucleolar GTPase/ATPase p130
141944	NC64-01878	EFN57900	0	0	0	0	0	0	0	0	0	0	0	0
141946	NC64-01879	EFN57901	5	6	4	6	3	4	5	5.61683	3.64351	5.31765	2.66214	3.07963
141947	NC64-01880	EFN57902	4	4	3	3	2	2	4	3.74456	2.73264	2.65883	1.77476	1.53982	KOG:Predicted RNA-binding protein
20532	NC64-01881	EFN57903	0	0	0	0	0	0	0	0	0	0	0	0	KOG:Predicted 3'-5' exonuclease
20722	NC64-01882	EFN57904	0	0	0	0	0	0	0	0	0	0	0	0	KOG:Endoplasmic reticulum protein EP58, contains filamin rod domain and KDEL motif
141951	NC64-01883	EFN58153	38	35	25	26	15	14	38	32.7649	22.772	23.0432	13.3107	10.7787	KEGG:RP-S5, rpsE; small subunit ribosomal protein S5
141952	NC64-01884	EFN57905	89.5	90.5	71	69	40	40	89.5	84.7206	64.6724	61.153	35.4952	30.7963	KEGG:EIF1A; translation initiation factor 1A
141953	NC64-01885	EFN58154	8	9	7	6	5	5	8	8.42525	6.37615	5.31765	4.4369	3.84954	KOG:Uncharacterized conserved protein
34313	NC64-01886	EFN58155	3	3	2	2	2	2	3	2.80842	1.82176	1.77255	1.77476	1.53982	KOG:Uncharacterized conserved protein
141955	NC64-01887	EFN57906	19	18	15	13	8	7	19	16.8505	13.6632	11.5216	7.09904	5.38936	KEGG:RPC37, POLR3E; DNA-directed RNA polymerase III subunit RPC5
30002	NC64-01888	EFN58156	12	11	8	9	4	6	12	10.2975	7.28703	7.97648	3.54952	4.61945	KEGG:UBE2A, UBC2, RAD6A; ubiquitin-conjugating enzyme E2 A [EC:6.3.2.19]
141957	NC64-01889	EFN57907	5	4	3	3	2	3	5	3.74456	2.73264	2.65883	1.77476	2.30973	KOG:Uncharacterized conserved protein
141958	NC64-01890	EFN58157	8	5	5	3	1	2	8	4.6807	4.55439	2.65883	0.88738	1.53982
57025	NC64-01891	EFN57908	30	25	22	18	8	9	30	23.4035	20.0393	15.953	7.09904	6.92918	KEGG:E1.8.1.9, trxB; thioredoxin reductase (NADPH) [EC:1.8.1.9]
7714	NC64-01892	EFN57909	10	12	8	7	5	4	10	11.2337	7.28703	6.20393	4.4369	3.07963	KOG:Predicted K+/H+-antiporter
57026	NC64-01893	EFN58158	22	20	18	15	6	4	22	18.7228	16.3958	13.2941	5.32428	3.07963
50559	NC64-01894	EFN58159	13	13	12	12	13	15	13	12.1698	10.9305	10.6353	11.5359	11.5486	KOG:Tuftelin-interacting protein TIP39, contains G-patch domain
34322	NC64-01895	EFN57910	15	13	12	13	5	4	15	12.1698	10.9305	11.5216	4.4369	3.07963	KEGG:E3.1.4.17, PDE; 3',5'-cyclic-nucleotide phosphodiesterase [EC:3.1.4.17]
50561	NC64-01896	EFN58160	0	0	0	0	0	0	0	0	0	0	0	0	KOG:Transcription initiation factor TFIID, subunit BDF1 and related bromodomain proteins
20518	NC64-01897	EFN57911	0	0	0	0	0	0	0	0	0	0	0	0	KOG:Uncharacterized conserved protein
141971	NC64-01898	EFN58161	22	23	27	24	11	9	22	21.5312	24.5937	21.2706	9.76118	6.92918	KEGG:adhE; acetaldehyde dehydrogenase / alcohol dehydrogenase [EC:1.2.1.10 1.1.1.1]
141972	NC64-01899	EFN58162	3	3	2	2	2	2	3	2.80842	1.82176	1.77255	1.77476	1.53982
141973	NC64-01900	EFN58163	1	2	2	1	2	1	1	1.87228	1.82176	0.886275	1.77476	0.769909
141974	NC64-01901	EFN57912	3	5	7	6	6	9	3	4.6807	6.37615	5.31765	5.32428	6.92918
141975	NC64-01902	EFN58164	0	0	1	1	1	1	0	0	0.910878	0.886275	0.88738	0.769909	KOG:Uncharacterized conserved protein, contains TBC domain
141976	NC64-01903	EFN58165	29	38	34	35	28	26	29	35.5733	30.9699	31.0196	24.8466	20.0176
141978	NC64-01904	EFN58166	90	96	85	75	30	24	90	89.8694	77.4247	66.4706	26.6214	18.4778	KEGG:pyrH; uridylate kinase [EC:2.7.4.22]
57029	NC64-01905	EFN57913	45	43	39	40	29	32	45	40.254	35.5243	35.451	25.734	24.6371	KEGG:SF3B1, SAP155; splicing factor 3B subunit 1
12772	NC64-01906	EFN57914	9	10	7	5	3	5	9	9.36139	6.37615	4.43138	2.66214	3.84954	KEGG:KIDINS220, ARMS; ankyrin repeat-rich membrane spanning protein
141980	NC64-01907	EFN57915	0	0	0	1	1	2	0	0	0	0.886275	0.88738	1.53982	KOG:Uncharacterized conserved protein, contains TBC domain
141981	NC64-01908	EFN57916	1	0	0	0	1	1	1	0	0	0	0.88738	0.769909	KOG:Uncharacterized conserved protein
141982	NC64-01909	EFN57917	26	26	22	18	8	7	26	24.3396	20.0393	15.953	7.09904	5.38936	KEGG:HEXA_B; hexosaminidase [EC:3.2.1.52]
57030	NC64-01910	EFN58167	0	0	0	1	1	1	0	0	0	0.886275	0.88738	0.769909
57031	NC64-01911	EFN58168	0	1	1	1	1	1	0	0.936139	0.910878	0.886275	0.88738	0.769909	KEGG:EP300, CREBBP, KAT3; E1A/CREB-binding protein [EC:2.3.1.48]
11561	NC64-01912	EFN58169	7	7	5	5	4	5	7	6.55297	4.55439	4.43138	3.54952	3.84954	KEGG:HUWE1, MULE, ARF-BP1; E3 ubiquitin-protein ligase HUWE1 [EC:6.3.2.19]
20200	NC64-01913	EFN57918	4	2	1	1	2.5	1	4	1.87228	0.910878	0.886275	2.21845	0.769909	KOG:Nuclear receptor coregulator SMRT/SMRTER, contains Myb-like domains
141989	NC64-01914	EFN57919	1	1	1	1	1	2	1	0.936139	0.910878	0.886275	0.88738	1.53982
141990	NC64-01915	EFN57920	1	1	0	0	0	0	1	0.936139	0	0	0	0
141991	NC64-01916	EFN57921	1	1	1	1	0	0	1	0.936139	0.910878	0.886275	0	0	KOG:Predicted membrane protein
50573	NC64-01917	EFN58170	16	18	14	11	6	5	16	16.8505	12.7523	9.74903	5.32428	3.84954	KOG:Transcription initiation factor TFIID, subunit BDF1 and related bromodomain proteins
50574	NC64-01918	EFN57922	21	21	12	8	4	4	21	19.6589	10.9305	7.0902	3.54952	3.07963	KOG:Collagens (type IV and type XIII), and related proteins
57033	NC64-01919	EFN58171	5	7	7	6	3	4	5	6.55297	6.37615	5.31765	2.66214	3.07963	KEGG:IPPK; inositol-pentakisphosphate 2-kinase [EC:2.7.1.158]
141995	NC64-01920	EFN57923	3	3	5	4	2	3	3	2.80842	4.55439	3.5451	1.77476	2.30973	KOG:Predicted membrane protein
20388	NC64-01921	EFN58172	11	9	6	6	3	4	11	8.42525	5.46527	5.31765	2.66214	3.07963	KEGG:ACTB_G1; actin beta/gamma 1
57034	NC64-01922	EFN57924	8	9	6	7	5	6	8	8.42525	5.46527	6.20393	4.4369	4.61945	KOG:Uncharacterized conserved protein
141998	NC64-01923	EFN58173	1	0	0	0	0	0	1	0	0	0	0	0	KOG:Predicted E3 ubiquitin ligase
57035	NC64-01924	EFN58174	36	45	48	33	22	19	36	42.1263	43.7222	29.2471	19.5224	14.6283	KEGG:E2.5.1.18, gst; glutathione S-transferase [EC:2.5.1.18]
142000	NC64-01925	EFN58175	15	17	15	12	8	7	15	15.9144	13.6632	10.6353	7.09904	5.38936	KEGG:E2.5.1.18, gst; glutathione S-transferase [EC:2.5.1.18]
142001	NC64-01926	EFN57925	6	6	3	2	1	2	6	5.61683	2.73264	1.77255	0.88738	1.53982	KOG:Vacuolar sorting protein VPS1, dynamin, and related proteins
142002	NC64-01927	EFN58176	0	0	0	0	0	0	0	0	0	0	0	0	KOG:Mitofusin 1 GTPase, involved in mitochondrila biogenesis
142003	NC64-01928	EFN58177	14	19	19	19	15	17	14	17.7866	17.3067	16.8392	13.3107	13.0884	KOG:N-acetyltransferase
142005	NC64-01929	EFN58178	0	1	0	0	0	0	0	0.936139	0	0	0	0
142006	NC64-01930	EFN57926	24	27	21	14	6	6	24	25.2758	19.1284	12.4079	5.32428	4.61945
142007	NC64-01931	EFN58179	0	0	0	0	0	0	0	0	0	0	0	0	KOG:Dyneins, heavy chain
20577	NC64-01932	EFN57927	14	18	21	15	18	21	14	16.8505	19.1284	13.2941	15.9728	16.1681
142011	NC64-01933	EFN58180	0	1	1	1	1	1	0	0.936139	0.910878	0.886275	0.88738	0.769909
142012	NC64-01934	EFN57928	1	2	1	2	2	3	1	1.87228	0.910878	1.77255	1.77476	2.30973	KEGG:DYNLL; dynein light chain LC8-type
142013	NC64-01935	EFN57929	13	13	9	8	4	4	13	12.1698	8.19791	7.0902	3.54952	3.07963	KOG:Dual specificity phosphatase
142014	NC64-01936	EFN58181	0	0	0	0	0	0	0	0	0	0	0	0
142015	NC64-01937	EFN57930	0	0	0	0	0	0	0	0	0	0	0	0
142016	NC64-01938	EFN58182	0	0	0	0	0	0	0	0	0	0	0	0
20299	NC64-01939	EFN57931	4	3	2	2	2	1	4	2.80842	1.82176	1.77255	1.77476	0.769909	KEGG:DNAL4; dynein light chain 4, axonemal
142018	NC64-01940	EFN58183	1	1	1	1	0	1	1	0.936139	0.910878	0.886275	0	0.769909
14771	NC64-01941	EFN57932	0	0	0	1	0	0	0	0	0	0.886275	0	0
142020	NC64-01942	EFN58184	1	2	0	2	1	1	1	1.87228	0	1.77255	0.88738	0.769909	KEGG:HERC1; E3 ubiquitin-protein ligase HERC1 [EC:6.3.2.19]
142021	NC64-01943	EFN58185	6	5	4	3	3	3	6	4.6807	3.64351	2.65883	2.66214	2.30973	KOG:Uncharacterized conserved protein, contains ML domain
142022	NC64-01944	EFN57933	1	2	1	1	1	1	1	1.87228	0.910878	0.886275	0.88738	0.769909	KOG:Uncharacterized conserved protein, contains ML domain
142023	NC64-01945	EFN57934	5	3	3	3	2	2	5	2.80842	2.73264	2.65883	1.77476	1.53982	KEGG:E1.2.4.4A, bkdA1; 2-oxoisovalerate dehydrogenase E1 component, alpha subunit [EC:1.2.4.4]
142024	NC64-01946	EFN57935	120	127	127	106	56	45	120	118.89	115.682	93.9452	49.6933	34.6459
20756	NC64-01947	EFN58186	0	0	0	1	0	0	0	0	0	0.886275	0	0	KOG:Cation transport ATPase
142027	NC64-01948	EFN58187	94	149.5	156.5	148.5	115.5	95	94	139.953	142.552	131.612	102.492	73.1413
142028	NC64-01949	EFN58188	4	4	4	5	5	7	4	3.74456	3.64351	4.43138	4.4369	5.38936	KEGG:MTR4, SKIV2L2; ATP-dependent RNA helicase DOB1 [EC:3.6.4.13]
20514	NC64-01950	EFN58189	6	3	4	6	5	8	6	2.80842	3.64351	5.31765	4.4369	6.15927	KOG:Cytochrome c oxidase assembly protein PET191
142029	NC64-01951	EFN57936	0	1	0	1	0	1	0	0.936139	0	0.886275	0	0.769909	KOG:Cation transport ATPase
142031	NC64-01952	EFN57937	4	2	3	2	2	1	4	1.87228	2.73264	1.77255	1.77476	0.769909	KOG:Cation transport ATPase
57043	NC64-01953	EFN58190	15	15	11	11	10	9	15	14.0421	10.0197	9.74903	8.8738	6.92918	KOG:Ubiquinol cytochrome c reductase assembly protein CBP3
57044	NC64-01954	EFN57938	47	51	32	33	16	14	47	47.7431	29.1481	29.2471	14.1981	10.7787	KOG:Telomerase elongation inhibitor/RNA maturation protein PINX1
142035	NC64-01955	EFN58191	9	11	9	7	4	4	9	10.2975	8.19791	6.20393	3.54952	3.07963	KOG:ATP-dependent RNA helicase
142036	NC64-01956	EFN57939	15	16	17	16	8	6	15	14.9782	15.4849	14.1804	7.09904	4.61945
20212	NC64-01957	EFN58192	0	0	0	0	0	0	0	0	0	0	0	0
10454	NC64-01958	EFN57940	10	12	7	8	4	3	10	11.2337	6.37615	7.0902	3.54952	2.30973	KOG:Uncharacterized conserved protein
142039	NC64-01959	EFN57941	2	2	1	1	1	1	2	1.87228	0.910878	0.886275	0.88738	0.769909	KOG:Cation transport ATPase
142040	NC64-01960	EFN58193	40	47	42	44	30	24	40	43.9985	38.2569	38.9961	26.6214	18.4778	KOG:Collagens (type IV and type XIII), and related proteins
142041	NC64-01961	EFN58194	0	0	0	1	1	1	0	0	0	0.886275	0.88738	0.769909	KEGG:E2F4_5; E2F transcription factor 4/5
57047	NC64-01962	EFN57942	3	3	2	2	1	2	3	2.80842	1.82176	1.77255	0.88738	1.53982
142043	NC64-01963	EFN58195	0	0	1	1	1	1	0	0	0.910878	0.886275	0.88738	0.769909	KEGG:VPS36, EAP45; ESCRT-II complex subunit VPS36
34336	NC64-01964	EFN57943	1	2	2	2	1	2	1	1.87228	1.82176	1.77255	0.88738	1.53982	KEGG:HIBCH; 3-hydroxyisobutyryl-CoA hydrolase [EC:3.1.2.4]
142045	NC64-01965	EFN58196	1	0	0	1	0	0	1	0	0	0.886275	0	0	KEGG:MFP2; enoyl-CoA hydratase/3-hydroxyacyl-CoA dehydrogenase [EC:4.2.1.17 1.1.1.35 1.1.1.211]
142047	NC64-01966	EFN58197	3	3	2	1	0	1	3	2.80842	1.82176	0.886275	0	0.769909	KEGG:DCI; 3,2-trans-enoyl-CoA isomerase, mitochondrial [EC:5.3.3.8]
30027	NC64-01967	EFN57944	24	21	17	11	6	7	24	19.6589	15.4849	9.74903	5.32428	5.38936	KEGG:QARS, glnS; glutaminyl-tRNA synthetase [EC:6.1.1.18]
10568	NC64-01968	EFN57945	13	14	12	12	9	8	13	13.1059	10.9305	10.6353	7.98642	6.15927	KEGG:CCNB; cyclin B
142049	NC64-01969	EFN58198	1	1	1	0	1	1	1	0.936139	0.910878	0	0.88738	0.769909	KOG:Enoyl-CoA hydratase
34342	NC64-01970	EFN57946	39	44	37	33	30	32	39	41.1901	33.7025	29.2471	26.6214	24.6371	KOG:Serine protease
11056	NC64-01971	EFN57947	194	175	179	144	101	83	194	163.824	163.047	127.624	89.6254	63.9024	KEGG:clpP, CLPP; ATP-dependent Clp protease, protease subunit [EC:3.4.21.92]
142053	NC64-01972	EFN57948	3	4	4	4	4	7	3	3.74456	3.64351	3.5451	3.54952	5.38936	KOG:Subtilisin-like proprotein convertase
50601	NC64-01973	EFN58199	8	10	10	10	9	7	8	9.36139	9.10878	8.86275	7.98642	5.38936
20573	NC64-01974	EFN57949	5	4	3	3	1	1	5	3.74456	2.73264	2.65883	0.88738	0.769909	KEGG:menB; naphthoate synthase [EC:4.1.3.36]
142056	NC64-01975	EFN58200	14	12	6	5	2	3	14	11.2337	5.46527	4.43138	1.77476	2.30973
7151	NC64-01976	EFN58201	1	1	1	1	1	1	1	0.936139	0.910878	0.886275	0.88738	0.769909
142059	NC64-01977	EFN57950	14	12	10	8	7	7	14	11.2337	9.10878	7.0902	6.21166	5.38936	KOG:P-type ATPase
142060	NC64-01978	EFN57951	11	9	8	8	6	5	11	8.42525	7.28703	7.0902	5.32428	3.84954	KOG:Splicing coactivator SRm160/300, subunit SRm300
142061	NC64-01979	EFN58202	2	2	2	1	2	1	2	1.87228	1.82176	0.886275	1.77476	0.769909	KEGG:ECH1; delta(3,5)-Delta(2,4)-dienoyl-CoA isomerase [EC:5.3.3.-]
142063	NC64-01980	EFN58203	1	1	4	2	3	3.5	1	0.936139	3.64351	1.77255	2.66214	2.69468
142064	NC64-01981	EFN58204	0	1	1	1	2	3	0	0.936139	0.910878	0.886275	1.77476	2.30973
30036	NC64-01982	EFN58205	722.5	793.5	921.5	900	868.5	921.5	722.5	742.826	839.374	797.648	770.689	709.471	KEGG:RP-S17e, RPS17; small subunit ribosomal protein S17e
142066	NC64-01983	EFN57952	7	5	4	4	3	2	7	4.6807	3.64351	3.5451	2.66214	1.53982	KEGG:AUH; methylglutaconyl-CoA hydratase [EC:4.2.1.18]
142067	NC64-01984	EFN57953	4	5	6	6	4	3	4	4.6807	5.46527	5.31765	3.54952	2.30973	KEGG:ECHS1; enoyl-CoA hydratase [EC:4.2.1.17]
142068	NC64-01985	EFN58206	4	3	3	3	2	2	4	2.80842	2.73264	2.65883	1.77476	1.53982	KOG:Predicted Ras related/Rac-GTP binding protein
20260	NC64-01986	EFN58207	16	13	14	12	6	4	16	12.1698	12.7523	10.6353	5.32428	3.07963	KOG:Iron/ascorbate family oxidoreductases
142071	NC64-01987	EFN58208	82.5	87	103	93.5	55	36.5	82.5	81.4441	93.8205	82.8667	48.8059	28.1017
142072	NC64-01988	EFN57954	2	3	2	2	1	1	2	2.80842	1.82176	1.77255	0.88738	0.769909	KEGG:RIA1; ribosome assembly protein 1 [EC:3.6.5.-]
142073	NC64-01989	EFN58209	21	20	14	11	7	5.5	21	18.7228	12.7523	9.74903	6.21166	4.2345	KOG:FOG: PPR repeat
142074	NC64-01990	EFN57955	0	0	0	0	0	0	0	0	0	0	0	0	KOG:Elongation factor-type GTP-binding protein
142075	NC64-01991	EFN57956	7	7	6	5	2	2	7	6.55297	5.46527	4.43138	1.77476	1.53982	KEGG:lepA; GTP-binding protein LepA
142077	NC64-01992	EFN58210	0	0	0	0	0	0	0	0	0	0	0	0	KEGG:PPP3R, CNB; protein phosphatase 3, regulatory subunit
50614	NC64-01993	EFN57957	0	0	0	0	0	0	0	0	0	0	0	0	KOG:Ca2+-binding protein, EF-Hand protein superfamily
142079	NC64-01994	EFN58211	0	0	0	0	0	0	0	0	0	0	0	0
57054	NC64-01995	EFN58212	0	1	1	1	1	1	0	0.936139	0.910878	0.886275	0.88738	0.769909	KEGG:PPP3R, CNB; protein phosphatase 3, regulatory subunit
30037	NC64-01996	EFN57958	4	3	2	2	1	1	4	2.80842	1.82176	1.77255	0.88738	0.769909	KEGG:CALM; calmodulin
142082	NC64-01997	EFN58213	9	7	5	4	2	2.5	9	6.55297	4.55439	3.5451	1.77476	1.92477
34352	NC64-01998	EFN57959	23	22	18	19	10	8	23	20.5951	16.3958	16.8392	8.8738	6.15927	KOG:Dynactin, subunit p25
50618	NC64-01999	EFN58214	6	5	4	4	3	4	6	4.6807	3.64351	3.5451	2.66214	3.07963	KEGG:CETN2; centrin-2
[truncated: 7,791 more rows]
